# Supplementary material for: (Z)-2-[(4-Methyl­phen­yl)sulfon­yl]-1,2-diphenyl­ethene­selenol
Source: Acta Crystallogr Sect E Struct Rep Online. 2012 Jan 18;68(Pt 2):o442. doi: 10.1107/S1600536812001638 (PMC3275197; doi:10.1107/S1600536812001638)
Supplement: Supplementary file 1 [file e-68-0o442-sup1.cif]

##############################################################################
#                                                                            #
# This CIF contains the data in a paper accepted for publication in          #
# Acta Crystallographica Section E. It conforms to the requirements of       #
# Notes for Authors for Acta Crystallographica Section E, and has been       #
# peer reviewed under the auspices of the IUCr Commission on Journals.       #
#                                                                            #
# Full details of the Crystallographic Information File format               #
# are given in the paper "The Crystallographic Information File (CIF):       #
# a New Standard Archive File for Crystallography" by S. R. Hall, F. H.      #
# Allen and I. D. Brown [Acta Cryst. (1991), A47, 655-685].                  #
#                                                                            #
# The current version of the core CIF dictionary is obtainable from          #
# ftp://ftp.iucr.org/pub/cif_core.dic.                                       #
#                                                                            #
# Software is freely available for graphical display of the structure(s)     #
# in this CIF. For information consult the CIF software page                 #
# http://www.iucr.org/resources/cif/software.                                #
#                                                                            #
# This file may be used for bona fide research purposes within the           #
# scientific community so long as proper attribution is given to the journal # 
# article from which it was obtained.                                        #
#                                                                            #
##############################################################################
data_I
_audit_creation_method     SHELXL-97
_chemical_name_systematic
;
(<i>Z</i>)-2-[(4-Methylphenyl)sulfonyl]-1,2-diphenyletheneselenol
;
_chemical_name_common     ?
_chemical_formula_moiety     'C21 H18 O2 S Se'
_chemical_formula_sum     'C21 H18 O2 S Se'
_chemical_formula_iupac     'C21 H18 O2 S Se'
_chemical_formula_weight     413.37
_chemical_melting_point     ?
_symmetry_cell_setting     monoclinic
_symmetry_space_group_name_H-M     'C 2/c'
_symmetry_space_group_name_Hall     '-C 2yc'
loop_
    _symmetry_equiv_pos_as_xyz
    'x, y, z'
    '-x, y, -z+1/2'
    'x+1/2, y+1/2, z'
    '-x+1/2, y+1/2, -z+1/2'
    '-x, -y, -z'
    'x, -y, z-1/2'
    '-x+1/2, -y+1/2, -z'
    'x+1/2, -y+1/2, z-1/2'
_cell_length_a     21.601(3)
_cell_length_b     8.5238(12)
_cell_length_c     21.187(3)
_cell_angle_alpha     90.00
_cell_angle_beta     106.175(4)
_cell_angle_gamma     90.00
_cell_volume     3746.5(9)
_cell_formula_units_Z     8
_cell_measurement_reflns_used     4449
_cell_measurement_theta_min     1.96
_cell_measurement_theta_max     28.40
_cell_measurement_temperature     293
_exptl_crystal_description     Needle
_exptl_crystal_colour     Colorless
_exptl_crystal_size_max     0.32
_exptl_crystal_size_mid     0.20
_exptl_crystal_size_min     0.16
_exptl_crystal_density_diffrn     1.466
_exptl_crystal_density_meas     ?
_exptl_crystal_density_method     'not measured'
_exptl_crystal_F_000     1680
_exptl_absorpt_coefficient_mu     2.127
_exptl_absorpt_correction_type     none
_exptl_absorpt_process_details     ?
_exptl_absorpt_correction_T_min     ?
_exptl_absorpt_correction_T_max     ?
_exptl_special_details     ?
_diffrn_ambient_temperature     293(2)
_diffrn_radiation_type     MoK\a
_diffrn_radiation_wavelength     0.71073
_diffrn_radiation_source     'fine-focus sealed tube'
_diffrn_radiation_monochromator     graphite
_diffrn_measurement_device_type     'Bruker SMART APEX CCD area-detector'
_diffrn_measurement_method     '\w scans'
_diffrn_detector_area_resol_mean     ?
_diffrn_reflns_number     20922
_diffrn_reflns_av_R_equivalents     0.0293
_diffrn_reflns_av_sigmaI/netI     0.0244
_diffrn_reflns_theta_min     1.96
_diffrn_reflns_theta_max     28.40
_diffrn_reflns_theta_full     25.00
_diffrn_measured_fraction_theta_max     0.944
_diffrn_measured_fraction_theta_full     1.000
_diffrn_reflns_limit_h_min     -28
_diffrn_reflns_limit_h_max     27
_diffrn_reflns_limit_k_min     -11
_diffrn_reflns_limit_k_max     11
_diffrn_reflns_limit_l_min     -26
_diffrn_reflns_limit_l_max     28
_diffrn_standards_number     ?
_diffrn_standards_interval_count     ?
_diffrn_standards_interval_time     ?
_diffrn_standards_decay_%     ?
_refine_special_details
;
Refinement of <i>F</i>^2^ against ALL reflections. The weighted <i>R</i>-factor
<i>wR</i> and goodness of fit <i>S</i> are based on <i>F</i>^2^, conventional
<i>R</i>-factors <i>R</i> are based on <i>F</i>, with <i>F</i> set to zero for
negative <i>F</i>^2^. The threshold expression of <i>F</i>^2^ >
\s(<i>F</i>^2^) is used only for calculating <i>R</i>-factors(gt) <i>etc</i>.
and is not relevant to the choice of reflections for refinement.
<i>R</i>-factors based on <i>F</i>^2^ are statistically about twice as large
as those based on <i>F</i>, and <i>R</i>- factors based on ALL data will be
even larger.
;
_reflns_number_total     4449
_reflns_number_gt     3330
_reflns_threshold_expression     I>2\s(I)
_refine_ls_structure_factor_coef     Fsqd
_refine_ls_matrix_type     full
_refine_ls_R_factor_all     0.0583
_refine_ls_R_factor_gt     0.0400
_refine_ls_wR_factor_gt     0.1043
_refine_ls_wR_factor_ref     0.1143
_refine_ls_goodness_of_fit_ref     1.011
_refine_ls_restrained_S_all     1.011
_refine_ls_number_reflns     4449
_refine_ls_number_parameters     226
_refine_ls_number_restraints     0
_refine_ls_hydrogen_treatment     constr
_refine_ls_weighting_scheme     calc
_refine_ls_weighting_details
         'calc w=1/[\s^2^(Fo^2^)+(0.0722P)^2^+0.6895P] where P=(Fo^2^+2Fc^2^)/3'
_atom_sites_solution_hydrogens     geom
_atom_sites_solution_primary     direct
_atom_sites_solution_secondary     difmap
_refine_ls_shift/su_max     0.000
_refine_ls_shift/su_mean     0.000
_refine_diff_density_max     0.651
_refine_diff_density_min     -0.281
_refine_ls_extinction_method     none
_refine_ls_extinction_coef     ?
loop_
    _atom_type_symbol
    _atom_type_description
    _atom_type_scat_dispersion_real
    _atom_type_scat_dispersion_imag
    _atom_type_scat_source
    'C' 'C' 0.0033 0.0016
                         'International Tables Vol C Tables 4.2.6.8 and 6.1.1.4'
    'H' 'H' 0.0000 0.0000
                         'International Tables Vol C Tables 4.2.6.8 and 6.1.1.4'
    'O' 'O' 0.0106 0.0060
                         'International Tables Vol C Tables 4.2.6.8 and 6.1.1.4'
    'S' 'S' 0.1246 0.1234
                         'International Tables Vol C Tables 4.2.6.8 and 6.1.1.4'
    'Se' 'Se' -0.0929 2.2259
                         'International Tables Vol C Tables 4.2.6.8 and 6.1.1.4'
_computing_data_collection     'SMART (Bruker, 2004)'
_computing_cell_refinement     'SAINT (Bruker, 2004)'
_computing_data_reduction     'SAINT (Bruker, 2004)'
_computing_structure_solution     'SHELXS97 (Sheldrick, 2008)'
_computing_structure_refinement     'SHELXL97 (Sheldrick, 2008)'
_computing_molecular_graphics     'ORTEP-3 (Farrugia, 1997)'
_computing_publication_material     'PLATON (Spek, 2009)'
loop_
    _atom_site_type_symbol
    _atom_site_label
    _atom_site_fract_x
    _atom_site_fract_y
    _atom_site_fract_z
    _atom_site_U_iso_or_equiv
    _atom_site_adp_type
    _atom_site_calc_flag
    _atom_site_refinement_flags
    _atom_site_occupancy
    _atom_site_symmetry_multiplicity
    _atom_site_disorder_assembly
    _atom_site_disorder_group
    Se Se1 0.158447(15) 0.71437(4) 0.075900(13) 0.06873(13) Uani d . 1 1 . .
    H H1A 0.1621 0.6889 0.1141 0.103 Uiso calc R 1 1 . .
    S S1 0.12700(3) 0.35507(8) 0.12702(3) 0.05289(17) Uani d . 1 1 . .
    O O1 0.10403(10) 0.1978(3) 0.12827(9) 0.0747(6) Uani d . 1 1 . .
    O O2 0.09829(8) 0.4776(3) 0.15593(8) 0.0696(5) Uani d . 1 1 . .
    C C1 0.11840(10) 0.3982(3) 0.04198(10) 0.0450(5) Uani d . 1 1 . .
    C C2 0.09960(12) 0.2622(3) -0.00303(11) 0.0492(5) Uani d . 1 1 . .
    C C3 0.03661(15) 0.2087(3) -0.02158(14) 0.0642(7) Uani d . 1 1 . .
    H H3 0.0058 0.2576 -0.0053 0.077 Uiso calc R 1 1 . .
    C C4 0.0192(2) 0.0830(4) -0.06412(15) 0.0872(11) Uani d . 1 1 . .
    H H4 -0.0233 0.0486 -0.0771 0.105 Uiso calc R 1 1 . .
    C C5 0.0654(3) 0.0093(4) -0.08708(17) 0.1021(13) Uani d . 1 1 . .
    H H5 0.0541 -0.0761 -0.1153 0.123 Uiso calc R 1 1 . .
    C C6 0.1279(2) 0.0611(4) -0.06857(18) 0.0959(12) Uani d . 1 1 . .
    H H6 0.1590 0.0110 -0.0842 0.115 Uiso calc R 1 1 . .
    C C7 0.14454(17) 0.1860(3) -0.02735(15) 0.0698(7) Uani d . 1 1 . .
    H H7 0.1870 0.2207 -0.0153 0.084 Uiso calc R 1 1 . .
    C C8 0.12986(10) 0.5387(3) 0.01975(10) 0.0450(5) Uani d . 1 1 . .
    C C9 0.12153(10) 0.5774(3) -0.05031(10) 0.0438(5) Uani d . 1 1 . .
    C C10 0.06198(11) 0.5576(3) -0.09579(11) 0.0503(5) Uani d . 1 1 . .
    H H10 0.0274 0.5190 -0.0824 0.060 Uiso calc R 1 1 . .
    C C11 0.05388(12) 0.5951(3) -0.16109(11) 0.0587(6) Uani d . 1 1 . .
    H H11 0.0139 0.5809 -0.1914 0.070 Uiso calc R 1 1 . .
    C C12 0.10403(14) 0.6527(3) -0.18150(12) 0.0622(6) Uani d . 1 1 . .
    H H12 0.0981 0.6783 -0.2255 0.075 Uiso calc R 1 1 . .
    C C13 0.16341(14) 0.6730(3) -0.13693(13) 0.0619(6) Uani d . 1 1 . .
    H H13 0.1976 0.7119 -0.1509 0.074 Uiso calc R 1 1 . .
    C C14 0.17247(11) 0.6355(3) -0.07140(12) 0.0533(6) Uani d . 1 1 . .
    H H14 0.2127 0.6493 -0.0415 0.064 Uiso calc R 1 1 . .
    C C15 0.21090(10) 0.3538(3) 0.16456(10) 0.0463(5) Uani d . 1 1 . .
    C C16 0.23804(12) 0.4644(3) 0.21091(12) 0.0612(6) Uani d . 1 1 . .
    H H16 0.2128 0.5427 0.2217 0.073 Uiso calc R 1 1 . .
    C C17 0.30360(13) 0.4579(4) 0.24136(13) 0.0683(7) Uani d . 1 1 . .
    H H17 0.3221 0.5317 0.2734 0.082 Uiso calc R 1 1 . .
    C C18 0.34198(12) 0.3450(4) 0.22527(12) 0.0597(6) Uani d . 1 1 . .
    C C19 0.31359(14) 0.2362(3) 0.17798(15) 0.0641(7) Uani d . 1 1 . .
    H H19 0.3391 0.1599 0.1662 0.077 Uiso calc R 1 1 . .
    C C20 0.24825(13) 0.2378(3) 0.14778(13) 0.0561(6) Uani d . 1 1 . .
    H H20 0.2296 0.1622 0.1166 0.067 Uiso calc R 1 1 . .
    C C21 0.41369(15) 0.3404(5) 0.25779(18) 0.0914(10) Uani d . 1 1 . .
    H H21A 0.4324 0.2544 0.2404 0.137 Uiso calc R 1 1 . .
    H H21B 0.4214 0.3270 0.3043 0.137 Uiso calc R 1 1 . .
    H H21C 0.4328 0.4370 0.2494 0.137 Uiso calc R 1 1 . .
loop_
    _atom_site_aniso_label
    _atom_site_aniso_U_11
    _atom_site_aniso_U_22
    _atom_site_aniso_U_33
    _atom_site_aniso_U_12
    _atom_site_aniso_U_13
    _atom_site_aniso_U_23
    Se1 0.0826(2) 0.0716(2) 0.04728(17) -0.02695(14) 0.01026(14) -0.01444(11)
    S1 0.0415(3) 0.0792(4) 0.0358(3) -0.0115(3) 0.0071(2) 0.0064(3)
    O1 0.0680(12) 0.0960(16) 0.0515(10) -0.0343(10) 0.0026(9) 0.0196(9)
    O2 0.0500(9) 0.1144(16) 0.0488(9) 0.0079(10) 0.0210(8) 0.0008(10)
    C1 0.0353(10) 0.0628(13) 0.0346(10) -0.0058(9) 0.0061(8) 0.0020(9)
    C2 0.0570(13) 0.0507(12) 0.0383(11) -0.0034(10) 0.0107(10) 0.0070(9)
    C3 0.0683(16) 0.0668(17) 0.0528(15) -0.0167(13) 0.0087(13) -0.0056(12)
    C4 0.117(3) 0.074(2) 0.0586(17) -0.041(2) 0.0050(18) -0.0043(15)
    C5 0.194(5) 0.0526(17) 0.0610(18) -0.025(2) 0.037(2) -0.0074(14)
    C6 0.159(4) 0.061(2) 0.083(2) 0.014(2) 0.060(3) 0.0005(17)
    C7 0.0821(19) 0.0677(18) 0.0652(17) 0.0075(14) 0.0297(15) 0.0082(13)
    C8 0.0368(10) 0.0551(13) 0.0391(10) -0.0070(9) 0.0040(8) -0.0043(9)
    C9 0.0458(11) 0.0452(11) 0.0380(10) -0.0038(9) 0.0079(9) -0.0012(9)
    C10 0.0426(11) 0.0632(14) 0.0420(11) -0.0011(10) 0.0067(9) 0.0020(10)
    C11 0.0521(13) 0.0794(17) 0.0389(12) 0.0064(12) 0.0032(10) -0.0006(11)
    C12 0.0751(17) 0.0743(17) 0.0377(12) 0.0038(14) 0.0167(12) 0.0014(11)
    C13 0.0653(15) 0.0708(16) 0.0548(14) -0.0113(13) 0.0253(12) -0.0009(12)
    C14 0.0496(12) 0.0612(15) 0.0460(12) -0.0124(11) 0.0082(10) -0.0036(10)
    C15 0.0418(11) 0.0613(13) 0.0324(10) -0.0050(10) 0.0044(8) 0.0025(9)
    C16 0.0545(14) 0.0766(17) 0.0467(13) 0.0072(12) 0.0045(11) -0.0137(12)
    C17 0.0558(14) 0.0840(19) 0.0525(14) -0.0063(14) -0.0059(11) -0.0184(13)
    C18 0.0450(12) 0.0784(17) 0.0503(13) -0.0020(12) 0.0044(10) 0.0105(13)
    C19 0.0594(15) 0.0687(16) 0.0628(17) 0.0113(13) 0.0143(13) 0.0015(13)
    C20 0.0597(15) 0.0565(14) 0.0471(13) -0.0021(11) 0.0065(11) -0.0025(10)
    C21 0.0499(15) 0.124(3) 0.089(2) 0.0031(17) 0.0002(15) 0.009(2)
_geom_special_details
;
All e.s.d.'s (except the e.s.d. in the dihedral angle between two l.s. planes)
are estimated using the full covariance matrix. The cell e.s.d.'s are taken
into account individually in the estimation of e.s.d.'s in distances, angles
and torsion angles; correlations between e.s.d.'s in cell parameters are only
used when they are defined by crystal symmetry. An approximate (isotropic)
treatment of cell e.s.d.'s is used for estimating e.s.d.'s involving l.s.
planes.
;
loop_
    _geom_bond_atom_site_label_1
    _geom_bond_atom_site_label_2
    _geom_bond_site_symmetry_2
    _geom_bond_distance
    _geom_bond_publ_flag
    Se1 C8 . 1.905(2) ?
    Se1 H1A . 0.8200 ?
    S1 O1 . 1.432(2) ?
    S1 O2 . 1.436(2) ?
    S1 C15 . 1.765(2) ?
    S1 C1 . 1.797(2) ?
    C1 C8 . 1.335(3) ?
    C1 C2 . 1.484(3) ?
    C2 C7 . 1.382(4) ?
    C2 C3 . 1.384(4) ?
    C3 C4 . 1.383(4) ?
    C3 H3 . 0.9300 ?
    C4 C5 . 1.378(6) ?
    C4 H4 . 0.9300 ?
    C5 C6 . 1.370(6) ?
    C5 H5 . 0.9300 ?
    C6 C7 . 1.360(5) ?
    C6 H6 . 0.9300 ?
    C7 H7 . 0.9300 ?
    C8 C9 . 1.482(3) ?
    C9 C10 . 1.386(3) ?
    C9 C14 . 1.389(3) ?
    C10 C11 . 1.383(3) ?
    C10 H10 . 0.9300 ?
    C11 C12 . 1.365(4) ?
    C11 H11 . 0.9300 ?
    C12 C13 . 1.375(4) ?
    C12 H12 . 0.9300 ?
    C13 C14 . 1.384(4) ?
    C13 H13 . 0.9300 ?
    C14 H14 . 0.9300 ?
    C15 C16 . 1.370(3) ?
    C15 C20 . 1.384(4) ?
    C16 C17 . 1.384(4) ?
    C16 H16 . 0.9300 ?
    C17 C18 . 1.374(4) ?
    C17 H17 . 0.9300 ?
    C18 C19 . 1.378(4) ?
    C18 C21 . 1.510(4) ?
    C19 C20 . 1.378(4) ?
    C19 H19 . 0.9300 ?
    C20 H20 . 0.9300 ?
    C21 H21A . 0.9600 ?
    C21 H21B . 0.9600 ?
    C21 H21C . 0.9600 ?
loop_
    _geom_angle_atom_site_label_1
    _geom_angle_atom_site_label_2
    _geom_angle_atom_site_label_3
    _geom_angle_site_symmetry_1
    _geom_angle_site_symmetry_3
    _geom_angle
    _geom_angle_publ_flag
    C8 Se1 H1A . . 109.5 ?
    O1 S1 O2 . . 118.66(13) ?
    O1 S1 C15 . . 107.67(12) ?
    O2 S1 C15 . . 108.88(11) ?
    O1 S1 C1 . . 105.69(11) ?
    O2 S1 C1 . . 110.04(11) ?
    C15 S1 C1 . . 105.04(10) ?
    C8 C1 C2 . . 121.23(19) ?
    C8 C1 S1 . . 124.04(17) ?
    C2 C1 S1 . . 114.69(16) ?
    C7 C2 C3 . . 118.4(3) ?
    C7 C2 C1 . . 120.8(2) ?
    C3 C2 C1 . . 120.8(2) ?
    C4 C3 C2 . . 120.5(3) ?
    C4 C3 H3 . . 119.7 ?
    C2 C3 H3 . . 119.7 ?
    C5 C4 C3 . . 119.4(3) ?
    C5 C4 H4 . . 120.3 ?
    C3 C4 H4 . . 120.3 ?
    C6 C5 C4 . . 120.3(3) ?
    C6 C5 H5 . . 119.8 ?
    C4 C5 H5 . . 119.8 ?
    C7 C6 C5 . . 119.9(4) ?
    C7 C6 H6 . . 120.0 ?
    C5 C6 H6 . . 120.0 ?
    C6 C7 C2 . . 121.4(3) ?
    C6 C7 H7 . . 119.3 ?
    C2 C7 H7 . . 119.3 ?
    C1 C8 C9 . . 124.8(2) ?
    C1 C8 Se1 . . 122.99(16) ?
    C9 C8 Se1 . . 112.23(16) ?
    C10 C9 C14 . . 119.0(2) ?
    C10 C9 C8 . . 119.96(19) ?
    C14 C9 C8 . . 121.05(19) ?
    C11 C10 C9 . . 120.1(2) ?
    C11 C10 H10 . . 119.9 ?
    C9 C10 H10 . . 119.9 ?
    C12 C11 C10 . . 120.6(2) ?
    C12 C11 H11 . . 119.7 ?
    C10 C11 H11 . . 119.7 ?
    C11 C12 C13 . . 119.9(2) ?
    C11 C12 H12 . . 120.1 ?
    C13 C12 H12 . . 120.1 ?
    C12 C13 C14 . . 120.3(2) ?
    C12 C13 H13 . . 119.9 ?
    C14 C13 H13 . . 119.9 ?
    C13 C14 C9 . . 120.1(2) ?
    C13 C14 H14 . . 119.9 ?
    C9 C14 H14 . . 119.9 ?
    C16 C15 C20 . . 120.8(2) ?
    C16 C15 S1 . . 119.97(19) ?
    C20 C15 S1 . . 119.19(18) ?
    C15 C16 C17 . . 119.0(2) ?
    C15 C16 H16 . . 120.5 ?
    C17 C16 H16 . . 120.5 ?
    C18 C17 C16 . . 121.5(2) ?
    C18 C17 H17 . . 119.3 ?
    C16 C17 H17 . . 119.3 ?
    C17 C18 C19 . . 118.4(2) ?
    C17 C18 C21 . . 121.2(3) ?
    C19 C18 C21 . . 120.4(3) ?
    C18 C19 C20 . . 121.4(3) ?
    C18 C19 H19 . . 119.3 ?
    C20 C19 H19 . . 119.3 ?
    C19 C20 C15 . . 118.9(2) ?
    C19 C20 H20 . . 120.6 ?
    C15 C20 H20 . . 120.6 ?
    C18 C21 H21A . . 109.5 ?
    C18 C21 H21B . . 109.5 ?
    H21A C21 H21B . . 109.5 ?
    C18 C21 H21C . . 109.5 ?
    H21A C21 H21C . . 109.5 ?
    H21B C21 H21C . . 109.5 ?
loop_
    _geom_torsion_atom_site_label_1
    _geom_torsion_atom_site_label_2
    _geom_torsion_atom_site_label_3
    _geom_torsion_atom_site_label_4
    _geom_torsion_site_symmetry_1
    _geom_torsion_site_symmetry_2
    _geom_torsion_site_symmetry_3
    _geom_torsion_site_symmetry_4
    _geom_torsion
    _geom_torsion_publ_flag
    O1 S1 C1 C8 . . . . 174.4(2) ?
    O2 S1 C1 C8 . . . . 45.2(2) ?
    C15 S1 C1 C8 . . . . -71.9(2) ?
    O1 S1 C1 C2 . . . . -7.9(2) ?
    O2 S1 C1 C2 . . . . -137.13(17) ?
    C15 S1 C1 C2 . . . . 105.83(18) ?
    C8 C1 C2 C7 . . . . 74.7(3) ?
    S1 C1 C2 C7 . . . . -103.1(2) ?
    C8 C1 C2 C3 . . . . -105.4(3) ?
    S1 C1 C2 C3 . . . . 76.9(3) ?
    C7 C2 C3 C4 . . . . -0.8(4) ?
    C1 C2 C3 C4 . . . . 179.3(2) ?
    C2 C3 C4 C5 . . . . 1.2(5) ?
    C3 C4 C5 C6 . . . . -0.8(5) ?
    C4 C5 C6 C7 . . . . 0.0(5) ?
    C5 C6 C7 C2 . . . . 0.4(5) ?
    C3 C2 C7 C6 . . . . 0.0(4) ?
    C1 C2 C7 C6 . . . . 179.9(3) ?
    C2 C1 C8 C9 . . . . 4.0(3) ?
    S1 C1 C8 C9 . . . . -178.47(17) ?
    C2 C1 C8 Se1 . . . . -176.64(16) ?
    S1 C1 C8 Se1 . . . . 0.9(3) ?
    C1 C8 C9 C10 . . . . 58.1(3) ?
    Se1 C8 C9 C10 . . . . -121.4(2) ?
    C1 C8 C9 C14 . . . . -122.7(3) ?
    Se1 C8 C9 C14 . . . . 57.8(3) ?
    C14 C9 C10 C11 . . . . 0.1(4) ?
    C8 C9 C10 C11 . . . . 179.3(2) ?
    C9 C10 C11 C12 . . . . -0.4(4) ?
    C10 C11 C12 C13 . . . . 0.4(4) ?
    C11 C12 C13 C14 . . . . -0.2(4) ?
    C12 C13 C14 C9 . . . . -0.1(4) ?
    C10 C9 C14 C13 . . . . 0.1(4) ?
    C8 C9 C14 C13 . . . . -179.1(2) ?
    O1 S1 C15 C16 . . . . -132.8(2) ?
    O2 S1 C15 C16 . . . . -2.9(2) ?
    C1 S1 C15 C16 . . . . 114.9(2) ?
    O1 S1 C15 C20 . . . . 45.6(2) ?
    O2 S1 C15 C20 . . . . 175.43(19) ?
    C1 S1 C15 C20 . . . . -66.7(2) ?
    C20 C15 C16 C17 . . . . -0.6(4) ?
    S1 C15 C16 C17 . . . . 177.8(2) ?
    C15 C16 C17 C18 . . . . 1.2(4) ?
    C16 C17 C18 C19 . . . . -0.5(4) ?
    C16 C17 C18 C21 . . . . 178.8(3) ?
    C17 C18 C19 C20 . . . . -0.9(4) ?
    C21 C18 C19 C20 . . . . 179.8(3) ?
    C18 C19 C20 C15 . . . . 1.5(4) ?
    C16 C15 C20 C19 . . . . -0.7(4) ?
    S1 C15 C20 C19 . . . . -179.1(2) ?
loop_
    _geom_hbond_atom_site_label_D
    _geom_hbond_atom_site_label_H
    _geom_hbond_atom_site_label_A
    _geom_hbond_site_symmetry_A
    _geom_hbond_distance_DH
    _geom_hbond_distance_HA
    _geom_hbond_distance_DA
    _geom_hbond_angle_DHA
    Se1 H1A O2 . 0.82 2.57 3.141(2) 128
    C4 H4 O1 5 0.93 2.75 3.557(4) 145
    C17 H17 O1 4 0.93 2.65 3.567(3) 168
    C5 H5 Cg1 1_545 0.93 2.92 3.615 132
    C19 H19 Cg1 7_555 0.93 2.88 3.791 165
_iucr_refine_instructions_details
;
TITL sgp32k in C2/c
CELL  0.71073  21.6011   8.5238  21.1867   90.000  106.175   90.000
ZERR     8.00   0.0034   0.0012   0.0029    0.000    0.004    0.000
LATT   7
SYMM  - X,   Y, 1/2 - Z
SFAC  C    H    O    S    SE
UNIT  168  144  16   8   8
MERG   2
FMAP   2
PLAN   20
ACTA    50.00
BOND
BOND   $H
CONF
WPDB   1
L.S.  10
WGHT    0.072200    0.689500
FVAR       0.19371
SE1   5    0.158447    0.714373    0.075900    11.00000    0.08260    0.07157 =
         0.04728   -0.01444    0.01026   -0.02695
AFIX  83
H1A   2    0.162116    0.688885    0.114089    11.00000   -1.50000
AFIX   0
S1    4    0.127001    0.355073    0.127018    11.00000    0.04146    0.07917 =
         0.03580    0.00637    0.00707   -0.01150
O1    3    0.104028    0.197837    0.128267    11.00000    0.06799    0.09600 =
         0.05150    0.01958    0.00259   -0.03428
O2    3    0.098289    0.477557    0.155931    11.00000    0.05004    0.11438 =
         0.04881    0.00076    0.02101    0.00790
C1    1    0.118400    0.398221    0.041983    11.00000    0.03525    0.06280 =
         0.03464    0.00199    0.00608   -0.00584
C2    1    0.099597    0.262250   -0.003025    11.00000    0.05695    0.05067 =
         0.03829    0.00700    0.01066   -0.00341
C3    1    0.036613    0.208687   -0.021582    11.00000    0.06825    0.06679 =
         0.05278   -0.00560    0.00873   -0.01672
AFIX  43
H3    2    0.005756    0.257592   -0.005311    11.00000   -1.20000
AFIX   0
C4    1    0.019216    0.083026   -0.064125    11.00000    0.11744    0.07376 =
         0.05862   -0.00433    0.00501   -0.04103
AFIX  43
H4    2   -0.023311    0.048596   -0.077136    11.00000   -1.20000
AFIX   0
C5    1    0.065429    0.009258   -0.087076    11.00000    0.19387    0.05257 =
         0.06100   -0.00744    0.03718   -0.02459
AFIX  43
H5    2    0.054137   -0.076137   -0.115267    11.00000   -1.20000
AFIX   0
C6    1    0.127925    0.061105   -0.068566    11.00000    0.15896    0.06104 =
         0.08326    0.00053    0.05952    0.01382
AFIX  43
H6    2    0.158961    0.010970   -0.084173    11.00000   -1.20000
AFIX   0
C7    1    0.144540    0.185952   -0.027348    11.00000    0.08207    0.06775 =
         0.06521    0.00824    0.02968    0.00749
AFIX  43
H7    2    0.187033    0.220710   -0.015276    11.00000   -1.20000
AFIX   0
C8    1    0.129855    0.538717    0.019751    11.00000    0.03680    0.05506 =
         0.03911   -0.00428    0.00396   -0.00702
C9    1    0.121531    0.577422   -0.050305    11.00000    0.04580    0.04520 =
         0.03798   -0.00116    0.00786   -0.00377
C10   1    0.061980    0.557576   -0.095792    11.00000    0.04256    0.06324 =
         0.04199    0.00200    0.00670   -0.00113
AFIX  43
H10   2    0.027417    0.518972   -0.082368    11.00000   -1.20000
AFIX   0
C11   1    0.053876    0.595079   -0.161094    11.00000    0.05211    0.07941 =
         0.03893   -0.00062    0.00323    0.00640
AFIX  43
H11   2    0.013862    0.580891   -0.191406    11.00000   -1.20000
AFIX   0
C12   1    0.104033    0.652718   -0.181500    11.00000    0.07505    0.07434 =
         0.03772    0.00143    0.01674    0.00381
AFIX  43
H12   2    0.098068    0.678262   -0.225468    11.00000   -1.20000
AFIX   0
C13   1    0.163412    0.672962   -0.136929    11.00000    0.06526    0.07082 =
         0.05485   -0.00085    0.02534   -0.01125
AFIX  43
H13   2    0.197609    0.711940   -0.150871    11.00000   -1.20000
AFIX   0
C14   1    0.172467    0.635546   -0.071403    11.00000    0.04959    0.06123 =
         0.04601   -0.00364    0.00824   -0.01244
AFIX  43
H14   2    0.212714    0.649340   -0.041455    11.00000   -1.20000
AFIX   0
C15   1    0.210899    0.353796    0.164555    11.00000    0.04179    0.06127 =
         0.03235    0.00254    0.00441   -0.00500
C16   1    0.238045    0.464442    0.210905    11.00000    0.05450    0.07656 =
         0.04674   -0.01372    0.00449    0.00720
AFIX  43
H16   2    0.212808    0.542729    0.221741    11.00000   -1.20000
AFIX   0
C17   1    0.303602    0.457938    0.241361    11.00000    0.05578    0.08399 =
         0.05250   -0.01839   -0.00590   -0.00627
AFIX  43
H17   2    0.322086    0.531660    0.273435    11.00000   -1.20000
AFIX   0
C18   1    0.341976    0.345032    0.225272    11.00000    0.04502    0.07840 =
         0.05028    0.01048    0.00435   -0.00200
C19   1    0.313593    0.236164    0.177980    11.00000    0.05937    0.06865 =
         0.06277    0.00148    0.01430    0.01132
AFIX  43
H19   2    0.339097    0.159928    0.166185    11.00000   -1.20000
AFIX   0
C20   1    0.248248    0.237781    0.147780    11.00000    0.05971    0.05653 =
         0.04708   -0.00246    0.00647   -0.00212
AFIX  43
H20   2    0.229562    0.162178    0.116649    11.00000   -1.20000
AFIX   0
C21   1    0.413692    0.340440    0.257795    11.00000    0.04994    0.12396 =
         0.08883    0.00931    0.00024    0.00315
AFIX  33
H21A  2    0.432445    0.254419    0.240357    11.00000   -1.50000
H21B  2    0.421366    0.326985    0.304329    11.00000   -1.50000
H21C  2    0.432845    0.436999    0.249369    11.00000   -1.50000
HKLF    4
REM  sgp32k in C2/c
REM R1 =  0.0400 for   3330 Fo > 4sig(Fo)  and  0.0583 for all   4449 data
REM    226 parameters refined using      0 restraints
END
WGHT      0.0667      1.0556
REM Highest difference peak  0.651,  deepest hole -0.281,  1-sigma level  0.061
Q1    1   0.1870  0.6622  0.0706  11.00000  0.05    0.65
Q2    1   0.1285  0.6666  0.0723  11.00000  0.05    0.65
Q3    1   0.1610  0.8013  0.0744  11.00000  0.05    0.51
Q4    1   0.1713  0.7613  0.0412  11.00000  0.05    0.36
Q5    1   0.1215  0.3827  0.0812  11.00000  0.05    0.34
;
data_global
_journal_date_recd_electronic     2012-01-06
_journal_date_accepted     2012-01-13
_journal_name_full     'Acta Crystallographica, Section E'
_journal_year     2012
_journal_volume     68
_journal_issue      2
_journal_page_first     o442
_journal_page_last     o442
_journal_paper_category     QO
_journal_paper_doi     10.1107/S1600536812001638
_journal_coeditor_code     BQ2332
_publ_contact_author_name     'Sampath Natarajan'
_publ_contact_author_address
;   Department of Advanced Technology Fusion,
    Konkuk University
    1 Hwayang-dong, Gwangjin-gu
    Seoul 143 701
    Republic of Korea
;
_publ_contact_author_email     'sams76@gmail.com'
_publ_contact_author_fax     +82-2-444-6707
_publ_contact_author_phone     +82-2-450-4151
_publ_section_title
;
(<i>Z</i>)-2-[(4-Methylphenyl)sulfonyl]-1,2-diphenyletheneselenol
;
loop_
    _publ_author_name
    _publ_author_address
    'Natarajan, Sampath'
;
Department of Advanced Technology Fusion,
Konkuk University
1 Hwayang-dong, Gwangjin-gu
Seoul 143 701
Republic of Korea
;
    'Mathews, Rita'
;
Department of Advanced Technology Fusion
Konkuk University
1 Hwayang-dong, Gwangjin-gu
Seoul 143 701
Republic of Korea
;
