# Supplementary material for: (Z)-2-[(4-Methyl­phen­yl)sulfon­yl]-1,2-diphenyl­ethene­selenol
Source: Acta Crystallogr Sect E Struct Rep Online. 2012 Jan 18;68(Pt 2):o442. doi: 10.1107/S1600536812001638 (PMC3275197; doi:10.1107/S1600536812001638)
Supplement: Supplementary file 2 [file e-68-0o442-Isup2.hkl]

#
# h,k,l, Fc-squared, Fo-squared, sigma(Fo-squared) and status flag
#
data_I
_shelx_title ' sgp32k in C2/c'
_shelx_refln_list_code          4
_shelx_F_calc_maximum      516.92
_exptl_crystal_F_000      1680.00
_reflns_d_resolution_high  0.7473
 
loop_
 _symmetry_equiv_pos_as_xyz
 'x, y, z'
 '-x, y, -z+1/2'
 'x+1/2, y+1/2, z'
 '-x+1/2, y+1/2, -z+1/2'
 '-x, -y, -z'
 'x, -y, z-1/2'
 '-x+1/2, -y+1/2, -z'
 'x+1/2, -y+1/2, z-1/2'
 
_cell_length_a    21.6011
_cell_length_b     8.5238
_cell_length_c    21.1867
_cell_angle_alpha  90.000
_cell_angle_beta  106.175
_cell_angle_gamma  90.000
 
_shelx_F_squared_multiplier     1.000
 
loop_
 _refln_index_h
 _refln_index_k
 _refln_index_l
 _refln_F_squared_calc
 _refln_F_squared_meas
 _refln_F_squared_sigma
 _refln_observed_status
   2   0   0    12436.10    13965.22    455.93 o
   4   0   0   267202.09   263013.22   4658.10 o
   6   0   0    14289.87    14522.00    235.29 o
   8   0   0     8121.64     8381.65    110.93 o
  10   0   0     8312.99     8013.90    108.03 o
  12   0   0     1161.62     1084.77     24.30 o
  14   0   0     1060.50     1014.78     42.66 o
  16   0   0      452.87      400.12     24.43 o
  18   0   0     1188.25     1271.68     40.62 o
  20   0   0       25.34       46.37     36.06 o
  22   0   0      616.16      560.95     59.96 o
  24   0   0      715.75      691.26    112.33 o
  26   0   0       37.75      117.51     70.49 o
   1   1   0    21346.50    24365.13    216.97 o
   3   1   0    35400.67    40454.53    359.83 o
   5   1   0    11047.24    12122.25    117.88 o
   7   1   0     1518.03     1590.51     22.19 o
   9   1   0     2332.33     2785.34     41.79 o
  11   1   0     2136.16     2176.35     28.73 o
  13   1   0      372.50      358.93     14.55 o
  15   1   0       12.23        5.63     13.34 o
  17   1   0     2879.38     2737.25     47.67 o
  19   1   0        1.78        8.95     21.19 o
  21   1   0      449.91      405.86     29.44 o
  23   1   0      218.56      246.99     31.87 o
  25   1   0       10.21       18.50     32.53 o
   0   2   0    46973.29    51653.99    646.80 o
   2   2   0    22373.98    25000.03    222.95 o
   4   2   0    22121.54    23723.91    212.26 o
   6   2   0    36863.23    39516.19    351.99 o
   8   2   0        4.15        0.63      7.20 o
  10   2   0     8891.23     8886.74     91.36 o
  12   2   0    11025.26    10969.52    112.37 o
  14   2   0       11.53       20.40     15.20 o
  16   2   0     6175.76     5663.60     83.79 o
  18   2   0      148.17      204.67     22.20 o
  20   2   0      552.09      455.28     28.07 o
  22   2   0      229.80      308.44     27.35 o
  24   2   0       40.00       70.14     30.47 o
  26   2   0       31.39       35.74     47.01 o
   1   3   0     6207.22     6440.19     61.02 o
   3   3   0    39431.57    42484.34    378.05 o
   5   3   0     7019.00     7753.07     73.19 o
   7   3   0     5697.55     5335.35     52.63 o
   9   3   0     5380.36     4902.78     53.87 o
  11   3   0       10.98        7.25     12.48 o
  13   3   0       16.12       22.70     14.09 o
  15   3   0       34.29       39.48     15.75 o
  17   3   0      417.31      404.23     21.02 o
  19   3   0       79.29       57.41     21.73 o
  21   3   0     1296.91     1272.25     58.76 o
  23   3   0      199.96      208.59     27.56 o
  25   3   0      132.00       49.81     33.57 o
   0   4   0     5164.37     4891.17     69.15 o
   2   4   0     1111.96     1021.74     15.15 o
   4   4   0      109.47      143.33      8.28 o
   6   4   0      212.84      139.44      8.07 o
   8   4   0      674.58      699.56     15.26 o
  10   4   0     2453.81     2129.42     66.40 o
  12   4   0     5340.54     5209.87    119.05 o
  14   4   0        6.20       21.03     16.78 o
  16   4   0     2444.88     2532.42     43.17 o
  18   4   0      423.11      368.17     23.48 o
  20   4   0     1983.96     1835.59     44.40 o
  22   4   0        8.78      -21.47     31.99 o
  24   4   0      510.37      567.03     34.15 o
  26   4   0       18.05       98.60     61.03 o
   1   5   0       54.76       55.71      8.93 o
   3   5   0     7957.49     7481.61     73.43 o
   5   5   0     4126.48     4086.70     43.87 o
   7   5   0     4657.16     4272.29     76.65 o
   9   5   0     4315.59     4018.45     77.63 o
  11   5   0      737.57      691.20     26.19 o
  13   5   0     4591.26     4433.31     60.66 o
  15   5   0     1475.37     1377.78     31.47 o
  17   5   0      393.63      345.52     23.19 o
  19   5   0      273.28      262.85     23.57 o
  21   5   0        2.73        4.00     26.28 o
  23   5   0       23.27       28.35     37.61 o
   0   6   0        3.23        3.36     14.11 o
   2   6   0      247.36      243.46     13.10 o
   4   6   0      366.83      389.18     17.63 o
   6   6   0        2.21       20.56     12.69 o
   8   6   0      193.15      151.67     15.82 o
  10   6   0      167.09      196.17     17.41 o
  12   6   0        8.11       -5.92     16.03 o
  14   6   0        5.69        0.79     18.60 o
  16   6   0       35.65       28.73     20.54 o
  18   6   0       36.48        7.30     21.53 o
  20   6   0      182.97      223.39     29.01 o
  22   6   0       33.18       79.95     41.33 o
   1   7   0      263.63      248.37     16.36 o
   3   7   0     1543.85     1497.94     32.73 o
   5   7   0      147.74      137.39     18.74 o
   7   7   0      382.69      433.70     25.46 o
   9   7   0     3501.83     3372.89     64.25 o
  11   7   0       42.67       42.19     23.88 o
  13   7   0     1806.88     1803.04     79.82 o
  15   7   0      259.58      264.29     29.86 o
  17   7   0        9.01       -4.23     30.08 o
  19   7   0      480.25      523.12     37.55 o
  21   7   0        2.85      -24.25     77.02 o
   0   8   0       54.03       33.28     31.01 o
   2   8   0        1.66       36.91     18.39 o
   4   8   0       20.25       17.38     19.06 o
   6   8   0      335.35      359.76     27.64 o
   8   8   0      139.42      156.24     31.77 o
  10   8   0       95.60       98.56     27.85 o
  12   8   0       25.32       47.07     29.05 o
  14   8   0       18.62       32.78     30.01 o
  16   8   0       30.85       12.42     30.16 o
  18   8   0       85.47      113.97     53.30 o
   1   9   0      100.24       85.07     24.10 o
   3   9   0      837.38      918.34     35.98 o
   5   9   0       13.55       -1.84     25.07 o
   7   9   0      407.34      490.09     32.77 o
   9   9   0      199.63      186.15     30.46 o
  11   9   0        1.96       21.52     30.35 o
  13   9   0       88.62      129.99     33.05 o
  15   9   0       79.54      113.57     53.47 o
   0  10   0       18.22       34.26     38.87 o
   2  10   0       25.54        7.52     26.18 o
   4  10   0        4.93        6.15     31.71 o
   6  10   0      115.84      122.38     35.26 o
   8  10   0      117.84      174.25     35.46 o
  10  10   0       18.78       25.45     37.38 o
  12  10   0      125.77      319.53     74.88 o
   1  11   0      106.63      165.59     36.15 o
   3  11   0      109.48       97.87     37.44 o
   5  11   0        4.20       -3.20     68.76 o
 -25   1   1      144.01      192.85     34.20 o
 -23   1   1       26.37       -0.56     27.49 o
 -21   1   1      380.16      373.85     27.85 o
 -19   1   1        9.53       13.30     19.80 o
 -17   1   1      440.44      409.40     21.69 o
 -15   1   1     6855.84     6719.37     87.96 o
 -13   1   1     1583.14     1559.37     24.64 o
 -11   1   1    44359.96    46655.74    446.30 o
  -9   1   1    20362.64    21593.09    209.29 o
  -7   1   1    17540.30    19244.21    185.89 o
  -5   1   1    77708.27    85248.33    792.48 o
  -3   1   1       84.44      135.90      5.22 o
  -1   1   1     2659.27     3056.65     28.72 o
   1   1   1      813.76      893.14     10.45 o
   3   1   1    11333.94    12360.97    111.45 o
   5   1   1     3984.57     4460.73     46.01 o
   7   1   1    53405.93    56163.36    551.83 o
   9   1   1    16834.06    18590.49    181.64 o
  11   1   1    15577.87    15920.31    157.99 o
  13   1   1     9710.00     9623.94    100.34 o
  15   1   1      653.30      722.81     20.84 o
  17   1   1     7567.05     7375.51     98.98 o
  19   1   1      653.40      637.40     26.79 o
  21   1   1     1062.43     1063.43     63.01 o
  23   1   1      456.30      516.02     46.57 o
  25   1   1        0.20      -30.22     30.22 o
 -26   2   1       99.18       59.56     32.87 o
 -24   2   1      141.78      144.49     30.13 o
 -22   2   1      159.95      147.50     24.37 o
 -20   2   1       61.44       46.74     22.01 o
 -18   2   1      532.19      463.66     24.28 o
 -16   2   1       46.74       45.01     15.27 o
 -14   2   1     5123.26     4407.01     92.88 o
 -12   2   1     3641.94     3615.54     43.05 o
 -10   2   1     3176.02     3085.54     36.39 o
  -8   2   1    21214.90    22460.00    217.38 o
  -6   2   1       50.80       80.98     11.21 o
  -4   2   1    19076.45    20075.25    192.63 o
  -2   2   1    37080.09    42026.86    372.84 o
   0   2   1    84021.88    91515.03    808.05 o
   2   2   1    18808.14    22704.98    202.92 o
   4   2   1      812.66      837.48     11.28 o
   6   2   1     4911.33     5061.11     49.01 o
   8   2   1     8131.53     9129.31     92.46 o
  10   2   1     6959.82     6495.48     69.23 o
  12   2   1      824.26      676.05     16.67 o
  14   2   1     1815.36     1674.97     54.64 o
  16   2   1     2623.01     2334.27     43.46 o
  18   2   1      327.64      346.90     29.48 o
  20   2   1      952.13      922.16     66.66 o
  22   2   1       54.65       47.78     25.12 o
  24   2   1      257.20      293.65     33.77 o
  26   2   1        2.32      -63.69     63.69 o
 -25   3   1       74.68       80.55     30.11 o
 -23   3   1      228.99      235.65     27.84 o
 -21   3   1      401.19      456.94     28.95 o
 -19   3   1       10.99       -7.07     21.86 o
 -17   3   1     1484.78     1508.62     31.99 o
 -15   3   1     2954.88     2868.29     43.71 o
 -13   3   1      178.89      190.34     17.28 o
 -11   3   1      492.16      479.57     25.80 o
  -9   3   1    10481.08    10654.74    107.58 o
  -7   3   1      271.20      296.81     10.05 o
  -5   3   1    20684.12    22090.33    199.18 o
  -3   3   1     4762.59     4911.40     47.83 o
  -1   3   1     1108.22     1259.02     15.61 o
   1   3   1    20597.50    21624.85    194.60 o
   3   3   1     7841.28     8496.50     79.43 o
   5   3   1    21799.73    23060.23    207.94 o
   7   3   1     4767.02     4850.63     48.51 o
   9   3   1      533.07      557.70     15.03 o
  11   3   1     5055.73     4795.73     60.11 o
  13   3   1      156.87      190.80     16.32 o
  15   3   1     1840.16     1671.82     31.91 o
  17   3   1       42.12       44.73     19.53 o
  19   3   1      136.27      129.21     22.49 o
  21   3   1       64.54       47.95     25.60 o
  23   3   1      246.70      238.38     29.77 o
  25   3   1        7.90       49.08     32.81 o
 -26   4   1       13.46      124.99     64.49 o
 -24   4   1       41.88       32.81     28.56 o
 -22   4   1      184.11      197.59     28.64 o
 -20   4   1       56.96       44.54     24.28 o
 -18   4   1     2887.82     2601.48     45.33 o
 -16   4   1     1244.19     1147.00     28.25 o
 -14   4   1    10280.89    10036.13    116.68 o
 -12   4   1      751.53      638.68     35.13 o
 -10   4   1     3133.63     2938.64     41.31 o
  -8   4   1     7908.11     8060.24     84.17 o
  -6   4   1      243.36      174.28      8.19 o
  -4   4   1    10879.28    10885.62    101.84 o
  -2   4   1     6725.82     7383.42     75.67 o
   0   4   1     6908.10     7560.56     72.41 o
   2   4   1     3771.84     3930.32     40.69 o
   4   4   1     7498.44     7644.50     73.55 o
   6   4   1        8.08        7.69      7.58 o
   8   4   1     2854.74     2918.99     36.16 o
  10   4   1     6747.65     6249.77     75.31 o
  12   4   1      278.84      308.19     19.39 o
  14   4   1     3343.24     3084.84     46.69 o
  16   4   1     1095.19      986.43     27.13 o
  18   4   1      685.15      654.59     28.74 o
  20   4   1      958.73      989.92     48.25 o
  22   4   1       27.43      -14.52     26.73 o
  24   4   1      508.78      550.30     35.86 o
 -23   5   1      161.11      210.09     30.85 o
 -21   5   1       67.55      126.60     27.39 o
 -19   5   1       71.87       81.70     20.00 o
 -17   5   1      321.26      280.72     24.71 o
 -15   5   1       83.20       87.28     18.47 o
 -13   5   1     1850.07     1776.77     33.85 o
 -11   5   1       84.07       69.44     14.21 o
  -9   5   1     2264.67     2194.76     34.61 o
  -7   5   1     1889.96     1642.48     33.29 o
  -5   5   1     6788.82     6893.29     68.40 o
  -3   5   1    10957.96    11295.04    106.87 o
  -1   5   1        8.11       14.10      8.75 o
   1   5   1     5377.97     5225.06     53.55 o
   3   5   1     1249.35     1255.04     19.00 o
   5   5   1     3344.25     3139.50     35.91 o
   7   5   1      799.83      714.13     17.67 o
   9   5   1     5207.13     4886.52     71.07 o
  11   5   1      777.64      744.04     22.03 o
  13   5   1     8233.78     7623.02    102.69 o
  15   5   1     1244.61     1234.85     30.35 o
  17   5   1      177.46      126.35     21.67 o
  19   5   1        4.41        1.00     24.66 o
  21   5   1       69.75       80.04     27.77 o
  23   5   1        1.66       -0.57     28.51 o
 -22   6   1       16.92       45.95     33.79 o
 -20   6   1      335.88      386.29     29.72 o
 -18   6   1      310.50      315.45     28.03 o
 -16   6   1       10.14       -2.46     19.40 o
 -14   6   1       76.45      120.28     21.55 o
 -12   6   1     1566.24     1447.04     31.05 o
 -10   6   1      491.38      515.15     20.43 o
  -8   6   1     3430.50     3060.16     44.40 o
  -6   6   1     6020.04     6275.77     70.10 o
  -4   6   1       78.01      104.25     15.04 o
  -2   6   1    18017.73    17848.62    226.59 o
   0   6   1     3421.24     3309.71     38.27 o
   2   6   1     8776.94     9247.84     90.56 o
   4   6   1     7506.57     7207.88     78.30 o
   6   6   1       16.06       32.20     12.31 o
   8   6   1     5625.23     5332.32     67.87 o
  10   6   1       40.52       14.21     15.43 o
  12   6   1      413.59      401.79     21.46 o
  14   6   1       45.92       58.99     19.24 o
  16   6   1      114.40       72.20     21.82 o
  18   6   1       39.11       23.23     23.13 o
  20   6   1      120.60      154.39     28.13 o
  22   6   1      270.27      312.87     41.74 o
 -21   7   1       11.29      -37.35     45.02 o
 -19   7   1      169.62      251.59     41.90 o
 -17   7   1        9.25       12.96     24.80 o
 -15   7   1      202.61      237.96     27.52 o
 -13   7   1      728.77      715.89     30.32 o
 -11   7   1        1.58       32.92     21.21 o
  -9   7   1       19.36        8.19     19.19 o
  -7   7   1       37.22       34.28     18.76 o
  -5   7   1       16.81        3.34     19.75 o
  -3   7   1       62.63       15.58     14.97 o
  -1   7   1       55.53       50.39     13.52 o
   1   7   1       20.04       58.47     13.22 o
   3   7   1        6.26      -14.20     14.20 o
   5   7   1       53.87       33.38     17.32 o
   7   7   1       27.86       14.15     20.94 o
   9   7   1      531.89      532.54     26.28 o
  11   7   1       77.17       81.11     25.42 o
  13   7   1      161.61      157.35     30.04 o
  15   7   1      125.09      135.77     28.32 o
  17   7   1       13.67       13.68     27.46 o
  19   7   1      237.76      171.31     33.63 o
  21   7   1       48.84      141.24     81.81 o
 -18   8   1       87.80       86.26     33.37 o
 -16   8   1      135.27      145.45     33.70 o
 -14   8   1      192.16      251.20     33.44 o
 -12   8   1      691.62      697.47     35.48 o
 -10   8   1       91.19      120.16     25.99 o
  -8   8   1      789.21      752.26     47.43 o
  -6   8   1      403.52      357.26     27.51 o
  -4   8   1        2.68      -17.02     17.79 o
  -2   8   1     2976.10     2876.92     50.59 o
   0   8   1     2614.27     2493.53     65.43 o
   2   8   1      102.65      100.35     19.44 o
   4   8   1     1855.76     1762.99     45.88 o
   6   8   1       15.28        0.82     22.64 o
   8   8   1     1237.87     1221.77     39.15 o
  10   8   1      102.64       89.25     28.04 o
  12   8   1       25.00       72.36     28.43 o
  14   8   1      337.41      362.68     34.76 o
  16   8   1       28.68       38.48     34.18 o
  18   8   1      108.81       97.22     59.16 o
 -15   9   1        6.93       -8.90     33.54 o
 -13   9   1       16.10       18.76     44.85 o
 -11   9   1       22.71       41.77     29.25 o
  -9   9   1       65.65       65.72     27.56 o
  -7   9   1       14.34        9.23     25.22 o
  -5   9   1       58.33       63.37     25.91 o
  -3   9   1       88.19      169.42     26.38 o
  -1   9   1      101.13       70.00     23.71 o
   1   9   1      369.06      458.89     30.11 o
   3   9   1       96.13      114.01     25.00 o
   5   9   1        6.55       44.67     26.18 o
   7   9   1       25.50       24.74     26.21 o
   9   9   1        9.23       24.16     27.56 o
  11   9   1       23.91      -19.04     37.27 o
  13   9   1       63.28       54.66     44.23 o
  15   9   1      107.21      171.09     75.15 o
 -12  10   1      200.18      183.96     53.21 o
 -10  10   1        2.09       10.41     30.30 o
  -8  10   1      142.49      161.66     32.05 o
  -6  10   1       39.34       58.30     33.72 o
  -4  10   1        8.50       37.25     32.05 o
  -2  10   1       30.61       21.63     27.58 o
   0  10   1       77.36       97.21     28.24 o
   2  10   1        2.36      -21.27     26.66 o
   4  10   1      208.95      216.76     35.35 o
   6  10   1       47.29       66.35     34.66 o
   8  10   1      218.63      216.87     33.03 o
  10  10   1      188.58      215.42     41.25 o
  12  10   1       37.64       24.52     67.42 o
  -3  11   1        2.62      -10.01     37.22 o
  -1  11   1       14.39       23.17     31.87 o
   1  11   1      118.42      148.06     38.83 o
   3  11   1       52.97       19.42     45.60 o
   5  11   1       46.01       54.90     64.49 o
 -26   0   2      431.22      481.78     96.20 o
 -24   0   2        2.41      -37.60     38.22 o
 -22   0   2      942.53     1035.59     73.15 o
 -20   0   2      140.95       62.98     33.84 o
 -18   0   2       26.96       19.07     22.90 o
 -16   0   2      216.60      251.88     24.08 o
 -14   0   2     3120.27     2689.08     54.20 o
 -12   0   2     1801.31     2187.14     37.16 o
 -10   0   2     1026.22      964.32     20.72 o
  -8   0   2     5493.90     5329.32     93.48 o
  -6   0   2     2233.30     2151.36     31.67 o
  -4   0   2   127017.30   127460.72   2768.76 o
  -2   0   2    72957.76    74791.45    938.76 o
   0   0   2    36867.57    42970.46   1586.31 o
   2   0   2     3795.89     4765.28     63.65 o
   4   0   2     2243.82     2946.73     41.71 o
   6   0   2   156348.69   163524.86   6408.55 o
   8   0   2    10716.45    14516.74    188.26 o
  10   0   2    28096.25    31016.13    394.89 o
  12   0   2      217.60      201.63     23.19 o
  14   0   2     1317.21     1121.21     34.04 o
  16   0   2      195.70      195.60     23.15 o
  18   0   2     1681.86     1555.08     45.82 o
  20   0   2      560.22      523.53     40.89 o
  22   0   2       81.70       35.90     40.64 o
  24   0   2      151.49      277.69     65.56 o
  26   0   2      251.75      346.98     73.29 o
 -25   1   2      394.31      462.74     41.70 o
 -23   1   2       42.10       10.29     27.59 o
 -21   1   2      999.23      948.47     35.83 o
 -19   1   2       39.56       51.98     20.53 o
 -17   1   2      323.71      338.53     21.09 o
 -15   1   2     1092.52     1089.61     25.63 o
 -13   1   2      345.05      349.23     13.40 o
 -11   1   2     2556.73     2967.73     34.78 o
  -9   1   2      269.70      270.44      8.04 o
  -7   1   2      704.65      681.11     12.10 o
  -5   1   2    10356.11    10739.47    104.12 o
  -3   1   2     8445.52     9607.26     87.08 o
  -1   1   2    22041.01    25249.06    305.55 o
   1   1   2    10736.99    11430.11    109.66 o
   3   1   2    30400.40    34044.80    302.22 o
   5   1   2     3913.36     3664.49     36.07 o
   7   1   2     9549.10    10483.71     97.09 o
   9   1   2     5124.39     5271.85     52.42 o
  11   1   2      299.67      360.94     12.68 o
  13   1   2       81.03       95.59     12.34 o
  15   1   2       38.60       43.12     14.84 o
  17   1   2        1.20       20.47     19.59 o
  19   1   2        8.18      -14.35     20.22 o
  21   1   2       13.17        8.81     25.66 o
  23   1   2      257.58      223.24     32.08 o
  25   1   2        0.17       21.25     32.86 o
 -26   2   2      109.72      130.86     34.51 o
 -24   2   2      166.74      182.64     31.32 o
 -22   2   2       89.09      130.82     24.25 o
 -20   2   2     2935.71     2812.59     74.30 o
 -18   2   2       26.88       29.88     18.91 o
 -16   2   2     2585.48     2506.60     39.73 o
 -14   2   2      475.46      487.37     17.87 o
 -12   2   2      631.46      615.19     14.65 o
 -10   2   2     3537.06     3351.25     42.94 o
  -8   2   2     8294.32     8163.50     82.63 o
  -6   2   2     1526.69     1655.22     20.74 o
  -4   2   2      661.48      726.86     11.45 o
  -2   2   2    12360.36    13241.73    119.91 o
   0   2   2    12088.28    13890.90    125.31 o
   2   2   2    57573.76    62981.56    557.45 o
   4   2   2      141.33      132.80      8.31 o
   6   2   2    12884.49    13878.25    126.85 o
   8   2   2    15921.30    16355.69    160.79 o
  10   2   2      680.40      683.16     17.93 o
  12   2   2    13270.86    13476.98    136.70 o
  14   2   2      752.03      720.27     21.17 o
  16   2   2     2849.45     2663.86     66.97 o
  18   2   2      507.94      525.02     39.97 o
  20   2   2        7.41        1.13     22.36 o
  22   2   2       47.53       53.07     24.15 o
  24   2   2        2.21       -9.96     30.15 o
  26   2   2        0.00       55.96     67.96 o
 -25   3   2      436.34      522.40     33.92 o
 -23   3   2      566.97      527.15     31.24 o
 -21   3   2      433.24      373.93     27.18 o
 -19   3   2     1141.41     1088.96     33.50 o
 -17   3   2      400.57      442.72     21.20 o
 -15   3   2     1229.53     1117.25     26.02 o
 -13   3   2       22.98       23.72     13.52 o
 -11   3   2      103.80      156.87     12.70 o
  -9   3   2     1078.26      955.55     19.06 o
  -7   3   2     7348.21     7796.89     79.83 o
  -5   3   2    14825.52    15505.37    141.32 o
  -3   3   2     5965.74     6552.86     62.24 o
  -1   3   2     4178.34     4610.37     45.07 o
   1   3   2       45.26       55.46     12.96 o
   3   3   2     1095.87     1084.97     17.22 o
   5   3   2     9641.42     9699.32     90.71 o
   7   3   2     2255.71     2135.32     25.71 o
   9   3   2    14022.94    13754.47    137.77 o
  11   3   2     3288.26     3106.22     43.17 o
  13   3   2     9803.41     9304.38    107.84 o
  15   3   2     3749.46     3262.29     48.44 o
  17   3   2       50.16       62.71     20.04 o
  19   3   2       58.12       89.92     23.79 o
  21   3   2        7.75        1.97     29.30 o
  23   3   2      263.24      286.83     30.77 o
  25   3   2       17.26      -49.73     49.73 o
 -26   4   2       42.23       -9.59     60.49 o
 -24   4   2       21.69       42.12     27.87 o
 -22   4   2      504.61      391.87     30.42 o
 -20   4   2      583.98      656.12     30.45 o
 -18   4   2     1672.98     1657.40     32.67 o
 -16   4   2     3215.26     3258.88     49.38 o
 -14   4   2    10932.89    10911.55    148.74 o
 -12   4   2       40.24       37.81     13.70 o
 -10   4   2     9221.17     9282.21    128.32 o
  -8   4   2     2906.68     2873.31     49.41 o
  -6   4   2      132.90      118.90      7.76 o
  -4   4   2     8729.93     8231.97     78.50 o
  -2   4   2     5462.75     5341.75     56.54 o
   0   4   2     5264.02     5511.11     54.46 o
   2   4   2      316.77      285.63      9.47 o
   4   4   2     1124.01     1318.38     18.24 o
   6   4   2     1719.97     1706.76     22.13 o
   8   4   2     3037.25     3107.84     34.93 o
  10   4   2      199.47      234.72     14.59 o
  12   4   2     1412.24     1476.33     32.99 o
  14   4   2     2241.81     2285.53     38.97 o
  16   4   2      659.23      706.78     34.58 o
  18   4   2     1635.83     1642.93     40.65 o
  20   4   2       31.78       33.05     25.77 o
  22   4   2      732.16      773.58     55.67 o
  24   4   2        6.86        4.75     33.47 o
 -25   5   2        7.35        6.13     60.76 o
 -23   5   2        6.10      -26.18     26.18 o
 -21   5   2       14.06       -6.61     25.20 o
 -19   5   2      277.64      280.12     23.97 o
 -17   5   2     1313.70     1268.04     31.29 o
 -15   5   2       37.42       25.27     17.90 o
 -13   5   2     2019.56     1750.00     37.50 o
 -11   5   2     3335.58     3160.41     45.82 o
  -9   5   2      564.14      515.22     23.47 o
  -7   5   2     9313.50     8983.11    149.79 o
  -5   5   2      497.17      428.23     12.12 o
  -3   5   2      196.68      180.30     12.33 o
  -1   5   2     5533.12     5285.81     54.02 o
   1   5   2     2723.95     2838.23     32.80 o
   3   5   2     3060.09     2972.37     34.10 o
   5   5   2     6040.76     5670.33     57.89 o
   7   5   2     1391.95     1349.54     23.03 o
   9   5   2     2727.58     2718.91     40.73 o
  11   5   2     6718.69     6433.72     79.69 o
  13   5   2      715.99      747.58     25.00 o
  15   5   2     1013.13      938.52     27.47 o
  17   5   2      208.15      170.42     21.22 o
  19   5   2      179.89      182.49     26.32 o
  21   5   2       60.76       22.72     27.88 o
  23   5   2        0.73      -32.26     32.40 o
 -22   6   2        1.92       38.75     33.77 o
 -20   6   2       54.58       59.62     40.57 o
 -18   6   2      393.16      374.46     28.21 o
 -16   6   2       87.58      126.88     23.36 o
 -14   6   2     1189.70     1206.72     33.97 o
 -12   6   2      458.81      486.45     25.43 o
 -10   6   2      246.27      250.01     20.53 o
  -8   6   2     2524.59     2488.33     38.51 o
  -6   6   2       71.65       89.10     14.31 o
  -4   6   2     2356.80     2149.44     37.64 o
  -2   6   2       44.35       40.10     18.60 o
   0   6   2     2462.66     2331.78     32.56 o
   2   6   2      469.31      527.40     14.96 o
   4   6   2      773.65      796.66     18.86 o
   6   6   2       18.13       54.29     12.79 o
   8   6   2      184.02      244.68     23.33 o
  10   6   2      778.89      736.51     22.99 o
  12   6   2      209.35      250.05     20.01 o
  14   6   2      579.62      602.69     24.66 o
  16   6   2      280.26      319.73     23.47 o
  18   6   2      505.77      579.61     28.84 o
  20   6   2       12.18       13.12     29.33 o
  22   6   2      294.57      369.70     52.17 o
 -21   7   2       19.98        5.87     37.69 o
 -19   7   2      117.02      146.07     28.76 o
 -17   7   2      611.28      615.56     32.41 o
 -15   7   2      423.68      508.52     35.44 o
 -13   7   2     1816.19     1696.59     40.41 o
 -11   7   2     1502.05     1465.20     36.67 o
  -9   7   2       58.28       70.69     19.73 o
  -7   7   2     3630.19     3480.41     55.98 o
  -5   7   2     3264.91     3155.86     46.76 o
  -3   7   2     2360.02     2360.18     38.18 o
  -1   7   2     1058.52      976.56     21.74 o
   1   7   2       16.53       35.94     13.66 o
   3   7   2      701.57      653.05     31.76 o
   5   7   2     1077.85     1008.92     25.17 o
   7   7   2     1112.77     1029.97     33.63 o
   9   7   2      299.72      290.21     22.28 o
  11   7   2     1604.19     1493.76     37.29 o
  13   7   2      372.57      343.65     26.61 o
  15   7   2      775.71      857.41     38.84 o
  17   7   2      726.39      759.34     39.46 o
  19   7   2      165.36      193.99     35.58 o
  21   7   2      178.78      290.21     89.01 o
 -18   8   2        4.79      -32.35     32.35 o
 -16   8   2       68.69       92.06     32.83 o
 -14   8   2      108.77      126.11     29.17 o
 -12   8   2       80.12       96.16     33.84 o
 -10   8   2     1188.36     1169.15     39.17 o
  -8   8   2        3.04       25.57     24.49 o
  -6   8   2      587.84      607.20     29.66 o
  -4   8   2      231.21      171.41     21.13 o
  -2   8   2       87.44      108.78     20.46 o
   0   8   2      144.64      175.78     37.73 o
   2   8   2        9.71        5.42     19.36 o
   4   8   2       86.54       87.88     20.08 o
   6   8   2       47.24       53.43     24.33 o
   8   8   2       18.43       35.19     23.41 o
  10   8   2      368.21      400.73     31.86 o
  12   8   2      172.64      195.91     33.16 o
  14   8   2      318.28      306.49     34.36 o
  16   8   2      207.36      180.77     35.64 o
  18   8   2       13.44      -62.49     62.49 o
 -15   9   2        1.13       30.52     33.43 o
 -13   9   2      137.04      120.42     33.01 o
 -11   9   2      327.60      306.07     31.29 o
  -9   9   2        6.73       14.90     27.59 o
  -7   9   2      527.56      544.36     33.00 o
  -5   9   2      368.28      353.11     30.05 o
  -3   9   2       25.17        9.84     23.98 o
  -1   9   2      343.73      371.49     28.88 o
   1   9   2       37.01       41.38     24.71 o
   3   9   2      846.68      871.15     34.96 o
   5   9   2      170.09      200.36     28.23 o
   7   9   2        4.40      -12.91     27.08 o
   9   9   2       78.06      142.96     30.70 o
  11   9   2      160.56      149.83     31.73 o
  13   9   2       39.39       81.57     40.54 o
  15   9   2      260.66      292.08     78.88 o
 -12  10   2      105.72      109.93     89.81 o
 -10  10   2      272.79      314.81     39.58 o
  -8  10   2        8.56       28.38     31.03 o
  -6  10   2       60.08      102.82     40.06 o
  -4  10   2       59.82       16.03     34.22 o
  -2  10   2        0.59      -26.79     26.79 o
   0  10   2      142.56      102.68     29.17 o
   2  10   2      133.18       98.66     33.90 o
   4  10   2       89.27      135.48     35.13 o
   6  10   2       42.38       91.67     34.31 o
   8  10   2      136.22      146.85     33.37 o
  10  10   2      157.50      255.70     51.87 o
  -5  11   2      108.88      133.51     65.82 o
  -3  11   2        1.26       35.55     43.05 o
  -1  11   2      116.99       80.13     50.27 o
   1  11   2        0.58       14.79     59.29 o
   3  11   2       82.44       40.24     63.43 o
   5  11   2       71.32       65.07     45.28 o
 -27   1   3       44.70       27.72     67.69 o
 -25   1   3       81.39       67.07     30.93 o
 -23   1   3       99.33       92.25     25.82 o
 -21   1   3      168.48      192.71     25.69 o
 -19   1   3     1266.28     1267.76     49.55 o
 -17   1   3     4934.82     4909.90     70.91 o
 -15   1   3     1765.51     1693.96     36.33 o
 -13   1   3    13338.09    12840.80    129.34 o
 -11   1   3      416.68      418.28     13.36 o
  -9   1   3    23696.88    23949.11    215.67 o
  -7   1   3    35757.20    37719.47    335.67 o
  -5   1   3    34008.73    37811.80    335.74 o
  -3   1   3     3004.23     3513.84     33.57 o
  -1   1   3    10697.29    12782.87    122.66 o
   1   1   3    14238.13    16674.69    149.21 o
   3   1   3    31544.62    34645.15    307.97 o
   5   1   3     2914.49     2868.00     29.57 o
   7   1   3     6595.31     7156.04     68.17 o
   9   1   3    11425.92    11507.17    115.97 o
  11   1   3      106.09      147.66     11.18 o
  13   1   3     5515.01     5137.61     86.39 o
  15   1   3     3950.88     4015.61     57.70 o
  17   1   3       81.07      106.67     19.91 o
  19   1   3     2109.29     2298.63     70.29 o
  21   1   3       23.50       15.36     35.88 o
  23   1   3      840.48      878.39     39.12 o
  25   1   3      150.41      197.15     42.47 o
 -26   2   3        7.47       12.01     33.27 o
 -24   2   3      229.93      250.36     31.42 o
 -22   2   3      281.08      300.36     25.42 o
 -20   2   3     2621.20     2416.12     47.46 o
 -18   2   3      255.11      278.82     22.02 o
 -16   2   3    10480.28     9773.00    114.63 o
 -14   2   3      627.38      620.78     19.13 o
 -12   2   3    14740.88    14494.24    144.64 o
 -10   2   3     6651.18     6543.81     63.51 o
  -8   2   3     7279.66     7292.22     74.41 o
  -6   2   3     1334.00     1211.14     16.73 o
  -4   2   3     6817.91     7692.66     71.25 o
  -2   2   3    16212.12    17747.40    159.49 o
   0   2   3     1314.35     1232.69     15.07 o
   2   2   3      342.74      423.59      9.25 o
   4   2   3     1763.56     2140.77     23.21 o
   6   2   3      137.11      142.93      6.95 o
   8   2   3     3618.53     3462.82     36.62 o
  10   2   3     2136.33     2395.28     39.10 o
  12   2   3     5904.36     5660.49    136.84 o
  14   2   3      892.80      731.81     21.62 o
  16   2   3     1210.86     1114.17     31.13 o
  18   2   3      604.41      590.23     26.91 o
  20   2   3      234.12      255.50     25.40 o
  22   2   3      956.98      962.14     35.98 o
  24   2   3        0.25        4.80     31.89 o
 -25   3   3      372.78      414.35     36.54 o
 -23   3   3      219.96      259.29     28.55 o
 -21   3   3     1227.01     1213.35     54.18 o
 -19   3   3      883.75      996.75     32.00 o
 -17   3   3        2.71       -2.16     17.14 o
 -15   3   3       13.43       -1.34     15.66 o
 -13   3   3      545.51      612.64     22.49 o
 -11   3   3      351.74      406.35     19.20 o
  -9   3   3     7184.75     7091.30     74.15 o
  -7   3   3     1704.34     1659.92     22.34 o
  -5   3   3     1232.02     1250.67     15.93 o
  -3   3   3    23661.47    25513.50    229.01 o
  -1   3   3    12363.36    13535.06    123.60 o
   1   3   3    11657.07    12790.62    117.18 o
   3   3   3    39967.50    43588.10    388.23 o
   5   3   3      927.85      899.39     13.92 o
   7   3   3    12525.47    13190.81    122.41 o
   9   3   3     7817.84     7718.68     81.46 o
  11   3   3     4074.09     3833.93     58.29 o
  13   3   3     2111.88     2059.61     36.53 o
  15   3   3      181.64      186.61     18.07 o
  17   3   3       17.16       -4.06     20.41 o
  19   3   3      428.07      433.45     27.83 o
  21   3   3        2.37       15.44     25.73 o
  23   3   3        6.88       38.06     27.82 o
  25   3   3       50.41       32.51     68.49 o
 -26   4   3       18.63      -19.81     58.50 o
 -24   4   3        4.69       26.98     27.07 o
 -22   4   3      332.28      269.25     28.59 o
 -20   4   3       87.34       96.06     24.17 o
 -18   4   3     1399.31     1275.61     30.92 o
 -16   4   3     2753.17     2502.19     41.45 o
 -14   4   3      164.37      197.96     18.39 o
 -12   4   3     7939.28     7284.60    145.80 o
 -10   4   3     1331.62     1260.35     21.30 o
  -8   4   3     3262.19     3215.56     38.77 o
  -6   4   3      116.27      121.04     11.35 o
  -4   4   3     6082.76     5999.17     58.99 o
  -2   4   3      529.54      712.49     12.71 o
   0   4   3    25943.95    27891.41    251.19 o
   2   4   3       19.26       32.87      7.63 o
   4   4   3    10619.58    12278.34    108.12 o
   6   4   3     9809.25     9894.11     94.14 o
   8   4   3      489.83      579.53     19.16 o
  10   4   3     1538.00     1417.08     27.20 o
  12   4   3     1194.34      987.96     38.21 o
  14   4   3      958.60      938.35     26.22 o
  16   4   3      539.92      513.33     23.56 o
  18   4   3     1230.34     1229.32     36.14 o
  20   4   3       17.43       35.23     25.36 o
  22   4   3      695.09      740.35     36.67 o
  24   4   3       11.05      -53.96     61.78 o
 -25   5   3      189.48      256.63     71.95 o
 -23   5   3        6.13      -14.13     26.76 o
 -21   5   3       99.76      114.86     26.27 o
 -19   5   3       95.19      122.29     21.96 o
 -17   5   3      156.29      149.63     19.59 o
 -15   5   3       39.14       40.17     17.53 o
 -13   5   3       10.43        5.07     15.81 o
 -11   5   3       88.95      126.14     15.25 o
  -9   5   3      118.47      178.31     13.79 o
  -7   5   3     8747.26     8599.79    140.42 o
  -5   5   3      128.44      133.13      9.84 o
  -3   5   3     5163.44     4557.66     47.75 o
  -1   5   3     2193.89     2222.31     27.29 o
   1   5   3     6490.84     6391.76     63.91 o
   3   5   3     8923.57     9324.84     89.88 o
   5   5   3      174.40      193.60     13.36 o
   7   5   3     5633.64     5362.62     60.66 o
   9   5   3      232.18      224.60     16.24 o
  11   5   3     4184.59     3836.70     54.01 o
  13   5   3     3074.99     2933.41     46.46 o
  15   5   3      175.16      246.16     20.94 o
  17   5   3      105.69      151.73     22.56 o
  19   5   3      141.36      107.36     27.83 o
  21   5   3        1.32      -19.45     27.62 o
  23   5   3       74.54       -4.44     40.14 o
 -22   6   3      198.30      190.46     35.61 o
 -20   6   3       30.40       10.42     25.77 o
 -18   6   3      326.18      351.16     27.30 o
 -16   6   3      114.82      113.55     23.82 o
 -14   6   3      183.39      168.42     22.75 o
 -12   6   3     1816.46     1694.58     37.37 o
 -10   6   3      743.15      747.81     25.85 o
  -8   6   3      185.84      161.50     15.01 o
  -6   6   3     4500.56     4244.21     58.48 o
  -4   6   3     3440.67     3173.98     44.53 o
  -2   6   3     4945.56     4602.23     53.96 o
   0   6   3     9439.28     9463.09     99.50 o
   2   6   3     2001.83     1957.87     30.19 o
   4   6   3     3349.10     3355.16     43.97 o
   6   6   3     5017.90     4968.09     69.20 o
   8   6   3      900.74      936.91     27.16 o
  10   6   3      927.29      904.09     30.69 o
  12   6   3      664.42      676.49     27.74 o
  14   6   3        4.39        3.40     21.10 o
  16   6   3      290.25      286.12     27.15 o
  18   6   3      166.83      191.33     27.93 o
  20   6   3       44.83       51.76     32.49 o
  22   6   3       42.86        1.07     60.49 o
 -21   7   3       43.61        0.23     39.24 o
 -19   7   3       84.25      144.92     27.65 o
 -17   7   3      433.62      454.90     30.53 o
 -15   7   3      116.85       61.00     23.69 o
 -13   7   3       66.63      109.11     26.29 o
 -11   7   3       70.65       51.71     20.76 o
  -9   7   3        0.40       10.66     20.38 o
  -7   7   3      123.56      145.65     17.82 o
  -5   7   3        7.58       41.95     15.69 o
  -3   7   3      476.46      489.72     20.21 o
  -1   7   3        4.21      -11.80     13.28 o
   1   7   3        5.19        8.38     13.12 o
   3   7   3      125.87      113.12     15.65 o
   5   7   3       69.16       74.68     16.31 o
   7   7   3      458.46      352.30     22.66 o
   9   7   3       23.57       22.18     20.46 o
  11   7   3      446.10      458.45     27.44 o
  13   7   3      279.12      311.55     26.69 o
  15   7   3      188.49      197.82     26.94 o
  17   7   3      318.14      360.21     30.85 o
  19   7   3        4.57       -4.09     49.17 o
 -18   8   3      119.70      153.75     34.33 o
 -16   8   3      162.66      227.50     32.35 o
 -14   8   3        1.72       22.38     29.56 o
 -12   8   3      187.85      275.76     30.30 o
 -10   8   3      301.79      374.71     31.43 o
  -8   8   3      406.05      317.99     26.92 o
  -6   8   3      495.93      433.99     24.06 o
  -4   8   3      557.63      597.00     25.68 o
  -2   8   3       33.75       16.80     18.96 o
   0   8   3     1245.96     1143.82     50.04 o
   2   8   3      569.76      569.56     25.12 o
   4   8   3     1503.95     1608.65     37.10 o
   6   8   3     1742.39     1775.83     54.41 o
   8   8   3      115.84      166.50     26.27 o
  10   8   3     2042.98     2106.65     52.68 o
  12   8   3      509.84      536.64     35.46 o
  14   8   3      361.88      440.38     35.69 o
  16   8   3      306.14      313.31     41.28 o
 -15   9   3      113.84       79.64     33.36 o
 -13   9   3       22.72       38.32     29.07 o
 -11   9   3       67.18       99.85     31.55 o
  -9   9   3       11.73       14.69     27.52 o
  -7   9   3      162.41      193.56     28.26 o
  -5   9   3      192.13      164.71     27.79 o
  -3   9   3      352.99      369.58     28.61 o
  -1   9   3      689.25      613.64     31.69 o
   1   9   3       76.97       74.57     25.36 o
   3   9   3      253.32      316.61     28.92 o
   5   9   3      321.15      323.73     29.99 o
   7   9   3       29.24       50.31     28.37 o
   9   9   3      754.87      786.46     40.03 o
  11   9   3      120.86       95.47     31.64 o
  13   9   3      152.06      265.63     40.75 o
 -12  10   3       17.79       14.86     50.14 o
 -10  10   3      157.03      179.23     34.25 o
  -8  10   3       12.60        1.23     29.02 o
  -6  10   3       71.76      111.87     34.24 o
  -4  10   3       44.39        8.68     32.08 o
  -2  10   3       96.64      114.85     32.20 o
   0  10   3      317.71      307.39     35.23 o
   2  10   3        0.94       -1.89     32.26 o
   4  10   3      289.46      267.68     35.45 o
   6  10   3      129.95       89.28     33.67 o
   8  10   3      144.70      109.77     38.41 o
  10  10   3      191.01      145.24     75.95 o
  -5  11   3       13.31       66.36     62.36 o
  -3  11   3      133.68      143.87     45.19 o
  -1  11   3       82.88       79.09     36.49 o
   1  11   3       33.48       -2.67     45.75 o
 -26   0   4      504.81      523.93     65.02 o
 -24   0   4      885.24      930.37    108.86 o
 -22   0   4      317.07      295.18     42.01 o
 -20   0   4     1480.02     1429.04     59.83 o
 -18   0   4     5051.83     4774.25     89.27 o
 -16   0   4     1481.58     1401.14     38.43 o
 -14   0   4     4180.96     3842.29     59.31 o
 -12   0   4     2395.52     2222.37     37.61 o
 -10   0   4     2681.91     2775.07     42.55 o
  -8   0   4    23965.36    25938.30    328.63 o
  -6   0   4    10231.05    10913.14    140.63 o
  -4   0   4    10202.83    13329.11    169.72 o
  -2   0   4    18371.34    20226.38    254.86 o
   0   0   4    31757.10    33895.21    760.96 o
   2   0   4     6976.83     8238.56    106.72 o
   4   0   4    80992.43    84449.41   1467.06 o
   6   0   4     6107.03     7348.59     98.55 o
   8   0   4    35908.34    37328.23    519.51 o
  10   0   4    17332.38    17958.39    233.63 o
  12   0   4     1645.77     1599.49     32.51 o
  14   0   4     1856.56     1635.07     42.34 o
  16   0   4       19.92        4.37     23.05 o
  18   0   4       23.95       18.85     25.96 o
  20   0   4      230.74      233.83     38.71 o
  22   0   4        0.47       17.12     42.37 o
  24   0   4       41.17       32.29     46.13 o
 -27   1   4      220.20      240.94     64.14 o
 -25   1   4        2.99       -7.99     28.53 o
 -23   1   4       74.28       28.00     37.70 o
 -21   1   4       15.76       -4.67     24.43 o
 -19   1   4       27.09       40.92     19.01 o
 -17   1   4       22.60      -13.82     17.24 o
 -15   1   4       25.41       37.94     12.03 o
 -13   1   4        8.17        1.76      9.26 o
 -11   1   4     1008.76      938.80     15.16 o
  -9   1   4     9199.81    10163.86     94.59 o
  -7   1   4     3166.66     3677.41     36.73 o
  -5   1   4     4518.35     5051.76     67.34 o
  -3   1   4    41914.54    46075.84    516.10 o
  -1   1   4    10140.94    10926.07     98.83 o
   1   1   4    15849.36    17326.41    156.19 o
   3   1   4      214.18      267.98      9.22 o
   5   1   4     1308.32     1331.84     16.54 o
   7   1   4     1032.91      800.50     13.15 o
   9   1   4        2.99       29.95      8.04 o
  11   1   4        6.07       29.65     10.91 o
  13   1   4        6.96        8.79     12.35 o
  15   1   4      138.04      120.14     16.01 o
  17   1   4       92.04       49.82     19.42 o
  19   1   4       94.21       64.08     21.61 o
  21   1   4        7.07      -23.42     26.19 o
  23   1   4        3.87       -5.96     31.31 o
  25   1   4        3.40      -43.83     43.83 o
 -26   2   4        1.55      -15.32     30.30 o
 -24   2   4      750.10      702.53     37.14 o
 -22   2   4      525.22      549.20     29.03 o
 -20   2   4      853.38      846.26     29.79 o
 -18   2   4      352.23      383.92     22.37 o
 -16   2   4     1601.79     1532.76     29.43 o
 -14   2   4     5109.96     5020.64     68.77 o
 -12   2   4     1797.24     1575.94     20.94 o
 -10   2   4      838.90      823.67     15.49 o
  -8   2   4     2010.37     1778.53     44.93 o
  -6   2   4    16128.36    16882.73    152.84 o
  -4   2   4     6291.65     6798.55     63.64 o
  -2   2   4   186905.73   194519.23   3769.87 o
   0   2   4     5849.81     5850.13     55.11 o
   2   2   4     5107.98     5668.65     53.83 o
   4   2   4    16800.83    17267.13    156.40 o
   6   2   4      573.95      628.95     13.04 o
   8   2   4    19964.02    20796.30    189.32 o
  10   2   4     7215.83     7224.73     77.12 o
  12   2   4     1228.61     1140.10     22.36 o
  14   2   4     4480.61     4261.58     57.46 o
  16   2   4       10.44       -2.82     18.54 o
  18   2   4      623.22      615.03     26.85 o
  20   2   4      163.33      145.14     24.53 o
  22   2   4       18.52       59.17     27.19 o
  24   2   4        4.85      -29.52     29.52 o
 -27   3   4      342.08      365.36     75.15 o
 -25   3   4      418.76      391.24     48.47 o
 -23   3   4      629.16      647.39     32.56 o
 -21   3   4     1327.67     1205.29     36.32 o
 -19   3   4      314.82      310.62     24.35 o
 -17   3   4     1182.05     1048.50     26.57 o
 -15   3   4      130.41      150.31     16.14 o
 -13   3   4      522.86      455.96     20.71 o
 -11   3   4      398.39      585.74     14.56 o
  -9   3   4     5564.17     6450.40     68.31 o
  -7   3   4     7779.29     8427.86     85.86 o
  -5   3   4     5513.94     6199.80     59.67 o
  -3   3   4    32054.30    33408.61    298.58 o
  -1   3   4       23.30       53.05      8.52 o
   1   3   4    41872.17    44763.84    398.42 o
   3   3   4     6072.62     6872.74     65.87 o
   5   3   4     1832.03     1920.89     29.80 o
   7   3   4    10500.60    10471.77     98.90 o
   9   3   4      680.52      580.87     15.26 o
  11   3   4     9690.69     9278.71    114.23 o
  13   3   4     4406.99     3942.79     57.33 o
  15   3   4      239.11      243.60     21.85 o
  17   3   4      395.57      360.37     28.88 o
  19   3   4      324.58      328.57     37.12 o
  21   3   4        7.17       20.97     25.58 o
  23   3   4      346.94      447.20     33.17 o
  25   3   4       55.82       99.67     70.35 o
 -26   4   4       38.73       57.24     48.48 o
 -24   4   4      100.40       70.87     35.36 o
 -22   4   4       23.04       14.82     24.86 o
 -20   4   4      326.88      270.15     26.50 o
 -18   4   4      166.02      180.09     19.85 o
 -16   4   4     3072.32     2873.05     45.05 o
 -14   4   4      474.00      558.90     20.54 o
 -12   4   4     8840.02     8561.96     99.14 o
 -10   4   4       15.18       -2.62     12.65 o
  -8   4   4    11679.29    11178.96    113.45 o
  -6   4   4       25.47       39.40      7.47 o
  -4   4   4    19876.07    20971.79    190.58 o
  -2   4   4     3627.09     3157.53     36.39 o
   0   4   4      694.12      785.07     13.39 o
   2   4   4     2865.77     2506.51     28.60 o
   4   4   4    10011.85    10381.45     98.19 o
   6   4   4      496.14      459.52     11.98 o
   8   4   4     2297.86     2288.53     39.59 o
  10   4   4     1274.64     1301.48     26.55 o
  12   4   4      814.25      755.45     22.71 o
  14   4   4      387.97      454.34     23.70 o
  16   4   4       84.86      148.22     22.76 o
  18   4   4      149.09      139.63     25.74 o
  20   4   4      658.88      761.93     42.40 o
  22   4   4       87.44       95.56     30.76 o
  24   4   4      107.69      191.43     43.18 o
 -25   5   4       26.23      -43.17     61.03 o
 -23   5   4      128.67       98.77     35.50 o
 -21   5   4       91.93      151.61     29.41 o
 -19   5   4        1.78      -18.94     18.94 o
 -17   5   4      120.74      111.40     18.93 o
 -15   5   4     1048.13      981.54     29.04 o
 -13   5   4        1.39        4.93     15.99 o
 -11   5   4     3961.79     3609.30     49.86 o
  -9   5   4     2867.67     2788.53     70.15 o
  -7   5   4      629.99      540.42     15.43 o
  -5   5   4    16160.36    15852.04    147.16 o
  -3   5   4     3198.03     3099.74     38.35 o
  -1   5   4     5799.71     5811.09     74.23 o
   1   5   4    11803.19    11921.12    112.61 o
   3   5   4     1174.08     1110.72     19.33 o
   5   5   4     3254.59     3356.21     38.13 o
   7   5   4     9288.81     9069.13    104.27 o
   9   5   4      301.63      272.37     16.27 o
  11   5   4     3475.98     3429.08     50.30 o
  13   5   4     1234.15     1178.84     29.27 o
  15   5   4        8.24       10.01     18.77 o
  17   5   4     1113.75      966.91     31.38 o
  19   5   4       72.07       60.82     26.35 o
  21   5   4        1.34        5.54     29.41 o
  23   5   4      124.88      245.17     80.75 o
 -22   6   4       72.26       75.19     33.83 o
 -20   6   4      332.42      363.56     33.41 o
 -18   6   4       26.06       41.16     23.95 o
 -16   6   4      262.44      274.83     26.68 o
 -14   6   4       98.31       41.49     20.77 o
 -12   6   4     1811.81     1666.14     37.17 o
 -10   6   4      410.91      384.47     21.55 o
  -8   6   4      795.68      789.21     21.92 o
  -6   6   4       39.91       54.16     14.35 o
  -4   6   4     2297.77     2185.38     38.22 o
  -2   6   4      472.99      422.44     20.29 o
   0   6   4      933.04      901.76     19.71 o
   2   6   4      306.86      333.20     14.68 o
   4   6   4      538.49      557.30     16.70 o
   6   6   4       20.71        5.44     19.01 o
   8   6   4       68.28       40.94     17.64 o
  10   6   4      636.71      660.75     25.92 o
  12   6   4       38.88       46.21     21.31 o
  14   6   4       86.77       94.63     23.66 o
  16   6   4       13.39       42.59     24.17 o
  18   6   4      404.10      467.74     31.46 o
  20   6   4       98.62      104.72     37.02 o
 -21   7   4       35.27       44.29     35.12 o
 -19   7   4      120.60      143.33     27.75 o
 -17   7   4      182.58      167.87     27.14 o
 -15   7   4      771.38      794.53     38.04 o
 -13   7   4        0.03       -8.15     21.99 o
 -11   7   4     1053.20     1031.60     31.85 o
  -9   7   4     4412.93     4320.37     66.36 o
  -7   7   4     2674.35     2325.20     39.42 o
  -5   7   4     6787.30     6790.18     83.67 o
  -3   7   4      337.65      288.18     18.49 o
  -1   7   4     5018.39     4915.12     58.81 o
   1   7   4     3046.87     2884.88     48.01 o
   3   7   4       81.82      123.72     16.23 o
   5   7   4      555.16      557.70     20.98 o
   7   7   4     1566.63     1427.36     35.15 o
   9   7   4      200.01      189.08     22.90 o
  11   7   4      819.69      862.58     31.54 o
  13   7   4     1002.31     1013.31     34.80 o
  15   7   4      127.23      164.47     26.52 o
  17   7   4      650.67      705.62     39.24 o
  19   7   4       36.64       26.22     49.07 o
 -18   8   4       84.62       68.22     33.15 o
 -16   8   4        1.74       -6.22     26.24 o
 -14   8   4      254.83      285.58     28.73 o
 -12   8   4       30.42       55.43     24.04 o
 -10   8   4      610.91      620.83     29.29 o
  -8   8   4      159.21      158.11     23.27 o
  -6   8   4       54.10       49.33     17.95 o
  -4   8   4       98.98      128.39     23.50 o
  -2   8   4       40.24       13.16     17.11 o
   0   8   4       31.34       53.86     19.42 o
   2   8   4        0.22       29.49     18.16 o
   4   8   4      238.25      209.68     22.03 o
   6   8   4      322.68      309.33     27.18 o
   8   8   4      120.87      137.99     26.00 o
  10   8   4      322.74      283.13     29.04 o
  12   8   4      433.05      461.37     34.85 o
  14   8   4       66.08       52.25     34.75 o
  16   8   4      390.27      421.06     43.22 o
 -15   9   4      146.86      209.90     35.09 o
 -13   9   4        0.56       -4.05     31.33 o
 -11   9   4      217.60      262.62     32.91 o
  -9   9   4      119.55      145.59     29.52 o
  -7   9   4       37.41       14.35     24.61 o
  -5   9   4      345.72      369.79     32.98 o
  -3   9   4       16.53       28.35     24.71 o
  -1   9   4      829.09      791.57     34.33 o
   1   9   4      393.77      397.96     28.71 o
   3   9   4       41.06       53.59     29.99 o
   5   9   4       92.30       90.23     27.51 o
   7   9   4      336.78      362.62     32.90 o
   9   9   4       71.27      113.47     38.04 o
  11   9   4      477.11      496.01     44.16 o
  13   9   4        1.50       -6.30     52.21 o
 -12  10   4      120.37      223.70     52.06 o
 -10  10   4       70.37       63.91     32.32 o
  -8  10   4      136.74      201.07     39.35 o
  -6  10   4        0.30       -9.60     32.97 o
  -4  10   4       62.59      122.38     33.28 o
  -2  10   4       83.28      135.56     29.40 o
   0  10   4        1.59      -27.19     27.19 o
   2  10   4       59.98       64.62     35.69 o
   4  10   4      147.79      208.77     46.47 o
   6  10   4       33.18       16.67     43.62 o
   8  10   4        0.65      -37.41     37.41 o
  10  10   4       20.84       15.99     76.48 o
  -5  11   4       63.67       38.11     60.23 o
  -3  11   4       11.12        4.26     63.96 o
  -1  11   4        1.63        0.95     43.43 o
   1  11   4       33.19        9.59     63.16 o
 -27   1   5       93.62       78.83     47.04 o
 -25   1   5        1.38      -26.74     28.34 o
 -23   1   5       44.74       65.27     26.60 o
 -21   1   5      496.59      502.76     33.35 o
 -19   1   5      547.89      561.25     24.66 o
 -17   1   5     8531.66     8379.09    121.48 o
 -15   1   5      393.18      345.72     14.27 o
 -13   1   5    13738.64    13623.24    127.11 o
 -11   1   5    28336.54    29327.06    264.07 o
  -9   1   5     1041.69     1223.16     16.58 o
  -7   1   5    93816.48    98382.10    869.23 o
  -5   1   5    26389.05    28029.09    270.08 o
  -3   1   5    55458.74    62507.48    886.03 o
  -1   1   5   198873.16   209565.80   2764.76 o
   1   1   5     6635.21     7726.01     71.57 o
   3   1   5    25310.67    28637.50    255.67 o
   5   1   5     9459.28    10213.41     94.81 o
   7   1   5     4674.93     5323.20     53.09 o
   9   1   5     4282.29     4301.46     45.24 o
  11   1   5     5629.73     5700.34     63.60 o
  13   1   5       92.36       88.45     13.65 o
  15   1   5     4319.02     4365.54     59.12 o
  17   1   5      435.88      520.41     24.76 o
  19   1   5      911.31      833.89     30.55 o
  21   1   5      778.13      893.05     33.36 o
  23   1   5       56.35       96.60     33.43 o
  25   1   5      291.60      298.90     50.69 o
 -26   2   5      359.12      401.15     36.16 o
 -24   2   5       47.84       71.96     30.28 o
 -22   2   5      116.06      130.33     24.61 o
 -20   2   5      300.38      250.58     33.31 o
 -18   2   5        5.20      -17.74     17.74 o
 -16   2   5      659.65      612.94     20.41 o
 -14   2   5     6313.48     6020.25     81.82 o
 -12   2   5      219.31      172.57      9.56 o
 -10   2   5    12382.55    12276.68    114.08 o
  -8   2   5       24.50       99.88      9.01 o
  -6   2   5     7245.33     8054.25     71.15 o
  -4   2   5     5951.13     6108.51     57.90 o
  -2   2   5       67.19       95.22      6.38 o
   0   2   5      306.89      332.86      8.52 o
   2   2   5     3234.38     3556.74     35.65 o
   4   2   5      752.68     1008.68     14.30 o
   6   2   5      762.53      742.72     12.94 o
   8   2   5      645.79      705.93     13.47 o
  10   2   5     1095.88     1110.05     21.02 o
  12   2   5      172.22      134.95     13.21 o
  14   2   5      948.50      901.57     30.75 o
  16   2   5      357.57      357.48     23.52 o
  18   2   5      567.56      520.28     28.20 o
  20   2   5      481.51      505.76     28.85 o
  22   2   5       17.82       31.28     26.70 o
  24   2   5      177.59      239.49     61.20 o
 -27   3   5      191.95      284.35     70.62 o
 -25   3   5       81.52       67.70     33.04 o
 -23   3   5      330.71      451.70     30.10 o
 -21   3   5       44.75       42.35     24.25 o
 -19   3   5      171.41      193.56     22.35 o
 -17   3   5      487.15      512.55     21.48 o
 -15   3   5      425.11      437.59     18.81 o
 -13   3   5     3106.72     2873.19     70.40 o
 -11   3   5      583.91      483.46     14.01 o
  -9   3   5      146.38      193.62     10.23 o
  -7   3   5    12937.72    13635.85    134.84 o
  -5   3   5    17657.14    19779.29    179.16 o
  -3   3   5      787.74      950.84     15.99 o
  -1   3   5    15438.13    16382.21    159.87 o
   1   3   5     6804.58     6791.28     64.99 o
   3   3   5    22722.99    24384.86    220.11 o
   5   3   5     8647.12     8267.81     79.16 o
   7   3   5     1003.33     1219.08     18.27 o
   9   3   5     8129.45     7929.74     84.39 o
  11   3   5       64.38       64.28     13.17 o
  13   3   5     1281.09     1212.40     27.18 o
  15   3   5     3001.85     2927.11     46.62 o
  17   3   5       62.98       86.13     22.73 o
  19   3   5      511.31      491.30     29.40 o
  21   3   5       92.74      151.07     27.36 o
  23   3   5       24.58      -35.63     35.63 o
 -26   4   5       65.02       95.08     45.12 o
 -24   4   5       63.25       91.36     28.39 o
 -22   4   5      461.25      440.89     29.21 o
 -20   4   5       10.18      -15.64     21.91 o
 -18   4   5       23.71       31.72     18.01 o
 -16   4   5      180.86      152.36     17.99 o
 -14   4   5     2549.06     2340.46     38.26 o
 -12   4   5      109.51      106.33     14.57 o
 -10   4   5     6788.25     5791.04    103.98 o
  -8   4   5     2475.88     2453.17     43.31 o
  -6   4   5     5669.86     5347.05     53.77 o
  -4   4   5    16604.41    17537.54    160.51 o
  -2   4   5       17.66       60.82     10.37 o
   0   4   5     7621.42     8363.06     79.81 o
   2   4   5     8736.98     8771.23     83.87 o
   4   4   5     1373.23     1543.58     21.01 o
   6   4   5     8372.15     8348.64     81.19 o
   8   4   5      699.90      589.13     17.88 o
  10   4   5      579.97      539.34     19.40 o
  12   4   5       30.51       32.09     16.44 o
  14   4   5      873.13      798.97     25.59 o
  16   4   5      162.08      190.91     21.81 o
  18   4   5      909.30      873.45     33.42 o
  20   4   5      670.38      724.65     34.99 o
  22   4   5       95.56       60.67     33.88 o
 -25   5   5      111.02       -1.87     64.76 o
 -23   5   5       45.31       47.48     31.55 o
 -21   5   5      394.71      440.11     33.94 o
 -19   5   5       43.45       86.91     23.28 o
 -17   5   5      287.36      344.23     24.02 o
 -15   5   5      386.06      373.97     22.73 o
 -13   5   5      259.34      299.22     20.42 o
 -11   5   5       74.89       66.41     16.71 o
  -9   5   5      377.20      330.55     15.92 o
  -7   5   5      369.75      354.09     15.37 o
  -5   5   5       54.38       50.04     10.98 o
  -3   5   5     1842.20     1783.55     26.50 o
  -1   5   5     2937.73     2606.99     36.96 o
   1   5   5     1428.81     1503.58     23.95 o
   3   5   5     1350.91     1007.29     19.53 o
   5   5   5      839.62      719.30     15.67 o
   7   5   5     1473.22     1407.82     26.97 o
   9   5   5     2149.55     2169.33     36.12 o
  11   5   5       29.90       30.36     15.47 o
  13   5   5      675.36      653.09     24.60 o
  15   5   5      172.22      215.33     22.17 o
  17   5   5      551.48      505.45     27.00 o
  19   5   5      204.20      249.81     32.84 o
  21   5   5       40.24        9.50     33.30 o
 -22   6   5        2.18       -4.96     32.44 o
 -20   6   5      298.07      291.60     29.10 o
 -18   6   5      104.78      135.98     25.03 o
 -16   6   5     1930.65     1890.70     54.78 o
 -14   6   5      892.90      866.08     30.26 o
 -12   6   5     1143.04      995.40     35.23 o
 -10   6   5     2421.85     2355.64     42.52 o
  -8   6   5       94.27       85.97     16.05 o
  -6   6   5     1006.01      879.94     28.09 o
  -4   6   5     2902.97     2740.92     42.86 o
  -2   6   5     2873.04     2987.99     48.89 o
   0   6   5      185.47      142.85     13.50 o
   2   6   5     7769.29     7666.83     83.41 o
   4   6   5       66.38       56.62     12.58 o
   6   6   5     5823.11     5773.16     80.75 o
   8   6   5     1671.51     1523.72     34.65 o
  10   6   5       83.15       89.74     20.26 o
  12   6   5     3858.76     3697.84     61.75 o
  14   6   5      363.12      345.63     26.54 o
  16   6   5      117.58       98.29     28.43 o
  18   6   5      431.53      478.65     36.06 o
  20   6   5      133.16      174.53     40.24 o
 -21   7   5       11.49       35.90     29.88 o
 -19   7   5       22.96       40.58     27.42 o
 -17   7   5        0.72       20.77     23.15 o
 -15   7   5       26.66        2.95     23.20 o
 -13   7   5       26.65       15.23     22.46 o
 -11   7   5       90.04       88.91     21.86 o
  -9   7   5        1.83        4.30     19.96 o
  -7   7   5      611.44      510.69     21.40 o
  -5   7   5       41.11       38.73     16.70 o
  -3   7   5     2503.65     2362.07     38.94 o
  -1   7   5      277.54      324.55     16.94 o
   1   7   5      260.35      240.76     15.84 o
   3   7   5       97.79      128.75     16.97 o
   5   7   5      191.95      159.32     19.88 o
   7   7   5      373.75      343.14     26.21 o
   9   7   5       52.79       50.77     21.26 o
  11   7   5      733.57      700.97     29.69 o
  13   7   5      570.44      604.13     33.23 o
  15   7   5        3.18       11.20     29.00 o
  17   7   5      160.56      167.00     33.30 o
  19   7   5      100.17      129.54     47.52 o
 -20   8   5      170.75      255.03     70.35 o
 -18   8   5        1.78      -11.39     28.14 o
 -16   8   5      180.51      245.54     29.81 o
 -14   8   5      221.38      296.77     28.81 o
 -12   8   5      379.47      302.90     26.70 o
 -10   8   5      690.54      727.85     29.16 o
  -8   8   5       29.44      -20.01     20.01 o
  -6   8   5       40.66       51.80     19.18 o
  -4   8   5      661.66      698.98     24.65 o
  -2   8   5      907.31      891.69     26.08 o
   0   8   5       10.82       -6.00     19.36 o
   2   8   5     2476.87     2351.06     52.45 o
   4   8   5      308.00      298.81     23.64 o
   6   8   5     2899.62     2816.97     57.23 o
   8   8   5     1710.34     1632.57     40.97 o
  10   8   5      545.86      610.83     34.66 o
  12   8   5      880.13      906.04     47.68 o
  14   8   5        1.51      -18.26     36.28 o
  16   8   5      427.03      394.68     78.88 o
 -15   9   5      276.77      327.45     36.23 o
 -13   9   5       28.03       17.74     32.93 o
 -11   9   5       34.84       50.84     29.64 o
  -9   9   5      199.54      211.65     29.71 o
  -7   9   5       32.35       -6.08     25.15 o
  -5   9   5       21.73       -1.03     22.19 o
  -3   9   5      156.20      192.61     27.79 o
  -1   9   5       28.55       37.37     25.58 o
   1   9   5      125.32      127.23     26.86 o
   3   9   5        6.52       27.58     28.09 o
   5   9   5      799.27      889.55     45.54 o
   7   9   5       60.20       73.97     33.95 o
   9   9   5      715.07      784.47     45.43 o
  11   9   5      294.44      314.60     45.13 o
  13   9   5       79.87       35.44     66.36 o
 -12  10   5       89.55      102.28     48.72 o
 -10  10   5       93.40      146.36     32.12 o
  -8  10   5      219.34      218.49     32.56 o
  -6  10   5       21.85       -3.30     30.43 o
  -4  10   5      503.74      518.30     38.36 o
  -2  10   5       94.55      160.36     35.27 o
   0  10   5      181.71      214.56     36.86 o
   2  10   5       75.74       98.59     57.56 o
   4  10   5      110.13      110.44     47.04 o
   6  10   5      104.78       73.59     45.49 o
   8  10   5       14.24      -70.35     70.35 o
  10  10   5        3.55      -55.96     77.82 o
  -3  11   5       11.99       27.18     63.69 o
  -1  11   5       59.39       53.36     47.67 o
 -26   0   6      478.24      613.20     54.93 o
 -24   0   6      328.26      361.90     52.10 o
 -22   0   6     2259.21     2248.53    106.46 o
 -20   0   6      681.68      659.08     44.26 o
 -18   0   6     1778.26     1485.76     42.15 o
 -16   0   6     1002.10     1006.97     36.83 o
 -14   0   6        1.70        5.08     12.86 o
 -12   0   6    33182.07    34742.73    441.45 o
 -10   0   6     2691.35     2501.26     39.77 o
  -8   0   6    13768.37    14442.55    186.41 o
  -6   0   6    13446.60    15205.45    194.90 o
  -4   0   6     4388.13     4682.31     63.41 o
  -2   0   6    14492.75    14899.80    228.95 o
   0   0   6    19896.93    21332.42    270.34 o
   2   0   6    34856.03    34596.65    435.66 o
   4   0   6    15314.56    16848.55    216.47 o
   6   0   6    77876.45    81000.84   1445.81 o
   8   0   6     1107.46     1300.06     27.20 o
  10   0   6    36663.41    38868.93    494.70 o
  12   0   6     1619.12     1466.66     38.91 o
  14   0   6     6160.01     6118.90    107.90 o
  16   0   6     1951.82     1849.01     49.72 o
  18   0   6       35.06        9.06     26.75 o
  20   0   6       44.75       63.70     36.42 o
  22   0   6      101.74       -2.06     39.28 o
  24   0   6       19.86       40.32     77.02 o
 -27   1   6       30.70       48.96     32.15 o
 -25   1   6      173.74      165.94     31.43 o
 -23   1   6       36.25       59.37     32.08 o
 -21   1   6     1171.90     1261.54     54.53 o
 -19   1   6        9.73        3.20     18.75 o
 -17   1   6     1116.30     1063.70     28.29 o
 -15   1   6      586.92      531.74     15.89 o
 -13   1   6      433.31      453.01     12.42 o
 -11   1   6      962.74     1048.71     16.57 o
  -9   1   6    11546.63    12661.74    116.74 o
  -7   1   6      158.06      145.26      7.28 o
  -5   1   6      873.54     1030.36     16.93 o
  -3   1   6     3581.71     3508.50     38.23 o
  -1   1   6    30458.16    35307.90    362.98 o
   1   1   6     5378.07     5323.38     50.63 o
   3   1   6     1125.64     1109.89     14.56 o
   5   1   6     4821.72     4694.07     46.88 o
   7   1   6     5267.50     5600.97     55.92 o
   9   1   6     1961.71     1919.55     25.04 o
  11   1   6     1270.34     1324.84     24.22 o
  13   1   6     1404.34     1264.90     24.64 o
  15   1   6       68.19       71.48     16.92 o
  17   1   6       40.86       18.80     20.04 o
  19   1   6       15.58       -0.12     21.91 o
  21   1   6       11.90       -2.58     24.93 o
  23   1   6        1.87      -19.96     49.85 o
  25   1   6       58.00       17.86     69.29 o
 -26   2   6       13.48       80.59     38.08 o
 -24   2   6      174.12      189.79     29.29 o
 -22   2   6       67.79       98.25     22.61 o
 -20   2   6       49.07       81.78     21.27 o
 -18   2   6     2153.57     2111.99     36.67 o
 -16   2   6     5414.68     5282.23     92.88 o
 -14   2   6        2.92       -3.33     12.57 o
 -12   2   6     5343.00     5278.33     53.75 o
 -10   2   6     1941.95     2181.15     25.81 o
  -8   2   6      347.66      306.21     10.25 o
  -6   2   6    16162.57    17589.13    159.42 o
  -4   2   6    10301.29    10455.22     96.34 o
  -2   2   6      154.20      157.14      7.03 o
   0   2   6      199.08      226.55      8.65 o
   2   2   6     5799.84     6049.54     58.16 o
   4   2   6    28217.46    30832.94    276.58 o
   6   2   6    11553.40    11793.11    110.13 o
   8   2   6     2568.88     2561.39     30.24 o
  10   2   6    12851.62    12979.96    271.88 o
  12   2   6     3364.53     3304.43     43.11 o
  14   2   6     2194.42     2249.83     43.97 o
  16   2   6     1943.57     1902.25     40.84 o
  18   2   6       17.84       22.59     22.55 o
  20   2   6      331.17      354.16     28.39 o
  22   2   6       37.23       22.63     26.40 o
  24   2   6        7.16       -8.94     48.78 o
 -27   3   6        7.79      -43.44     64.49 o
 -25   3   6      361.19      369.79     39.16 o
 -23   3   6        0.01      -23.67     23.67 o
 -21   3   6     1076.21     1053.37     41.63 o
 -19   3   6      319.95      276.81     21.23 o
 -17   3   6     3018.77     2896.71     44.98 o
 -15   3   6     4010.13     3562.39     71.66 o
 -13   3   6      824.43      775.95     20.15 o
 -11   3   6     2614.34     2538.99     33.03 o
  -9   3   6     3680.47     3874.72     44.34 o
  -7   3   6      319.98      361.25      9.70 o
  -5   3   6     1122.77     1095.09     14.53 o
  -3   3   6    10401.11    12204.20    120.97 o
  -1   3   6     5447.20     5012.41     58.26 o
   1   3   6     3877.22     4126.71     39.64 o
   3   3   6     7624.76     7276.44     70.06 o
   5   3   6      115.42       90.75      8.39 o
   7   3   6    11973.70    13113.58    122.96 o
   9   3   6     7119.67     7010.58     81.72 o
  11   3   6      560.11      629.19     18.37 o
  13   3   6     3226.39     3011.99     45.77 o
  15   3   6      111.75      119.70     18.39 o
  17   3   6     1334.25     1303.24     42.04 o
  19   3   6        5.30        8.19     24.78 o
  21   3   6      312.45      352.45     32.77 o
  23   3   6        0.64       55.81     39.96 o
 -26   4   6       12.68      -32.25     57.83 o
 -24   4   6        0.83       -0.73     27.03 o
 -22   4   6       26.11       46.27     24.56 o
 -20   4   6       95.26       83.15     21.43 o
 -18   4   6       47.81       34.49     18.02 o
 -16   4   6      851.58     1045.38     30.92 o
 -14   4   6     3966.09     3805.47     52.75 o
 -12   4   6      585.31      672.29     19.41 o
 -10   4   6    10636.40    10204.58    168.90 o
  -8   4   6     3119.14     3288.42     39.59 o
  -6   4   6    11310.10    11509.18    108.06 o
  -4   4   6       71.20      102.89     15.11 o
  -2   4   6     6700.22     6530.87     69.11 o
   0   4   6     1623.16     1310.52     20.61 o
   2   4   6     2540.47     2559.65     29.74 o
   4   4   6     4650.72     4346.19     45.73 o
   6   4   6       21.08       42.76      9.76 o
   8   4   6      393.91      379.45     14.75 o
  10   4   6      603.95      650.48     21.24 o
  12   4   6     1327.52     1187.33     28.15 o
  14   4   6     1036.19     1018.02     27.83 o
  16   4   6      223.80      325.60     24.44 o
  18   4   6      537.17      574.37     31.20 o
  20   4   6      213.04      268.64     39.97 o
  22   4   6      466.08      501.87     39.82 o
 -25   5   6       83.44       96.74     64.23 o
 -23   5   6       10.85      -12.00     31.49 o
 -21   5   6      209.21      283.19     34.89 o
 -19   5   6      492.10      499.40     27.76 o
 -17   5   6       37.61       70.93     20.97 o
 -15   5   6      714.35      680.84     26.64 o
 -13   5   6      764.22      741.27     25.80 o
 -11   5   6       10.17       17.66     16.61 o
  -9   5   6     7636.69     7421.71     87.48 o
  -7   5   6     4253.65     4255.45     54.76 o
  -5   5   6     5674.86     5609.91    111.43 o
  -3   5   6     4991.51     5256.09     58.96 o
  -1   5   6       33.35       68.36     11.54 o
   1   5   6     8705.52     8649.74     85.23 o
   3   5   6     2585.36     2419.10     32.87 o
   5   5   6      170.36      148.97     13.69 o
   7   5   6     4112.83     3994.08     59.92 o
   9   5   6     1989.84     2051.76     39.72 o
  11   5   6      552.02      633.38     26.06 o
  13   5   6     1750.56     1723.27     39.25 o
  15   5   6      650.48      595.48     28.84 o
  17   5   6      159.27      160.79     30.73 o
  19   5   6      335.70      329.95     41.23 o
  21   5   6       55.96       51.88     37.81 o
 -22   6   6       19.03       19.14     29.91 o
 -20   6   6       25.77       59.60     28.26 o
 -18   6   6        1.28       22.03     23.36 o
 -16   6   6      216.12      260.57     24.24 o
 -14   6   6     1471.80     1328.27     34.41 o
 -12   6   6       12.31      -18.49     18.49 o
 -10   6   6      742.62      658.73     29.29 o
  -8   6   6      506.03      463.88     19.26 o
  -6   6   6     2464.15     2337.64     37.43 o
  -4   6   6      266.09      271.92     20.45 o
  -2   6   6     1510.50     1447.65     25.96 o
   0   6   6       67.73       80.38     12.09 o
   2   6   6     1222.74     1240.80     21.90 o
   4   6   6      751.06      640.97     18.28 o
   6   6   6      173.83      210.71     20.26 o
   8   6   6     1169.84     1156.65     31.43 o
  10   6   6       10.06       18.40     20.76 o
  12   6   6      990.97      895.39     35.47 o
  14   6   6      202.17      180.30     28.77 o
  16   6   6       30.63        9.29     29.02 o
  18   6   6       42.52       17.93     31.47 o
  20   6   6       54.18       84.48     66.62 o
 -21   7   6       34.08       31.77     29.03 o
 -19   7   6      332.76      364.82     30.88 o
 -17   7   6       90.73      108.91     24.61 o
 -15   7   6      197.62      262.09     26.28 o
 -13   7   6     1152.70     1143.18     34.61 o
 -11   7   6      123.73      130.62     23.80 o
  -9   7   6     2573.06     2629.69     47.96 o
  -7   7   6      754.91      838.83     25.00 o
  -5   7   6      350.23      345.94     19.05 o
  -3   7   6     6028.51     5868.38     74.47 o
  -1   7   6       34.75       39.97     15.02 o
   1   7   6     5275.95     5336.18     63.33 o
   3   7   6      669.46      671.95     22.55 o
   5   7   6      123.65      161.76     20.36 o
   7   7   6      433.34      502.63     30.03 o
   9   7   6      197.36      200.59     26.37 o
  11   7   6       53.38       26.27     30.47 o
  13   7   6      787.09      805.87     39.93 o
  15   7   6      203.39      264.16     32.26 o
  17   7   6       82.22       84.07     32.88 o
 -20   8   6       17.35       27.72     69.02 o
 -18   8   6        0.98      -23.07     28.90 o
 -16   8   6       50.32       61.58     27.36 o
 -14   8   6      165.66      130.01     26.29 o
 -12   8   6       18.65        0.85     25.55 o
 -10   8   6      232.60      220.13     23.77 o
  -8   8   6        3.27       -2.56     20.76 o
  -6   8   6       33.40        7.80     18.12 o
  -4   8   6        2.70       -9.88     17.04 o
  -2   8   6       50.21       38.11     18.21 o
   0   8   6      511.41      520.69     25.94 o
   2   8   6      174.05      168.95     22.82 o
   4   8   6       20.21        8.69     21.23 o
   6   8   6       48.47       63.84     24.72 o
   8   8   6      139.06      142.78     41.10 o
  10   8   6        0.03        2.60     27.50 o
  12   8   6      113.05      150.91     31.62 o
  14   8   6      136.56      180.54     32.68 o
  16   8   6        9.88       10.39     70.09 o
 -15   9   6      110.54      105.14     33.71 o
 -13   9   6      114.82      154.81     31.48 o
 -11   9   6       44.85      121.50     59.01 o
  -9   9   6      261.46      271.71     29.57 o
  -7   9   6      696.63      730.53     34.96 o
  -5   9   6      143.05      137.07     23.11 o
  -3   9   6      940.20      895.46     31.72 o
  -1   9   6       17.15       -1.68     28.18 o
   1   9   6      252.04      292.45     34.63 o
   3   9   6      496.87      518.53     61.16 o
   5   9   6        0.82        7.99     29.91 o
   7   9   6      388.23      399.18     37.67 o
   9   9   6       13.94        2.22     32.86 o
  11   9   6       42.89       38.27     37.63 o
 -12  10   6       60.91      -29.05     58.63 o
 -10  10   6        0.56       -3.94     35.94 o
  -8  10   6        4.10       31.01     49.58 o
  -6  10   6      141.20      188.73     36.21 o
  -4  10   6        1.72       51.24     33.04 o
  -2  10   6      200.86      281.88     55.95 o
   0  10   6      172.69      187.20     35.99 o
   2  10   6        1.21       26.63     55.43 o
   4  10   6       67.81       46.30     44.89 o
   6  10   6        3.25      -19.66     45.38 o
   8  10   6        0.58      -51.17     76.75 o
  -1  11   6        3.80      -14.38    116.72 o
 -27   1   7        6.36      -30.97     30.97 o
 -25   1   7       11.65      -16.94     28.96 o
 -23   1   7       50.04       63.47     27.05 o
 -21   1   7      357.84      316.17     27.74 o
 -19   1   7     1250.33     1184.55     42.02 o
 -17   1   7      513.25      470.37     19.20 o
 -15   1   7     2229.51     2315.11     35.71 o
 -13   1   7       41.57       88.76     10.12 o
 -11   1   7     6816.33     6932.67     67.61 o
  -9   1   7     4379.18     3329.33     35.22 o
  -7   1   7     1132.45     1171.43     15.62 o
  -5   1   7    23995.33    26115.18    233.96 o
  -3   1   7    11020.86    11824.91    109.15 o
  -1   1   7    74245.00    83864.20   1212.91 o
   1   1   7    54318.31    60562.73    574.26 o
   3   1   7     5940.39     6708.54     64.03 o
   5   1   7    18239.12    19627.75    178.43 o
   7   1   7      819.29      959.05     16.14 o
   9   1   7     1966.99     2092.42     27.05 o
  11   1   7      925.00      890.19     20.00 o
  13   1   7     3002.40     3064.27     45.32 o
  15   1   7        9.99        5.04     16.91 o
  17   1   7     1213.85     1260.70     34.10 o
  19   1   7      488.40      531.59     29.22 o
  21   1   7        5.00       18.73     25.12 o
  23   1   7      296.92      362.60     35.23 o
 -26   2   7       83.71        9.55     30.76 o
 -24   2   7       64.70       58.58     28.03 o
 -22   2   7      164.55      144.57     23.18 o
 -20   2   7        2.67      -20.26     20.26 o
 -18   2   7      184.32      193.27     17.87 o
 -16   2   7      881.84      897.31     25.36 o
 -14   2   7      858.70      832.61     20.86 o
 -12   2   7       12.94       41.36      9.35 o
 -10   2   7      240.83      304.57      9.93 o
  -8   2   7     2842.12     2584.04     49.69 o
  -6   2   7     2547.88     2416.81     26.65 o
  -4   2   7     8690.06     8939.71     83.39 o
  -2   2   7    21611.18    23585.78    212.07 o
   0   2   7     3674.53     3911.22     42.41 o
   2   2   7    20602.31    22899.50    206.55 o
   4   2   7     6733.19     7666.69     73.44 o
   6   2   7     2372.44     2308.98     27.45 o
   8   2   7     4045.86     4362.77     46.51 o
  10   2   7      109.80      112.41     13.11 o
  12   2   7       47.31       39.23     13.08 o
  14   2   7       79.91       56.40     17.10 o
  16   2   7      510.36      514.90     35.77 o
  18   2   7      896.53      931.73     42.83 o
  20   2   7      746.77      755.18     32.81 o
  22   2   7      682.21      677.43     40.07 o
  24   2   7       16.54      -62.89     62.89 o
 -27   3   7       53.79      132.18     66.62 o
 -25   3   7       28.39       -4.50     29.95 o
 -23   3   7        4.99       23.26     24.64 o
 -21   3   7     1211.08     1271.91     35.81 o
 -19   3   7      382.73      371.29     21.67 o
 -17   3   7     1194.01     1236.70     28.55 o
 -15   3   7      718.76      673.55     21.28 o
 -13   3   7        0.30      -11.33     13.34 o
 -11   3   7     2992.97     3034.81     37.98 o
  -9   3   7    10274.63    10914.49    102.92 o
  -7   3   7       40.45       30.07      7.88 o
  -5   3   7     3436.82     3371.09     35.49 o
  -3   3   7       64.74       78.91     12.45 o
  -1   3   7    31074.95    34453.14    357.47 o
   1   3   7     9020.88     9134.98     86.17 o
   3   3   7     2021.07     2400.78     27.77 o
   5   3   7     3786.48     3449.02     37.53 o
   7   3   7     3657.99     3450.59     38.59 o
   9   3   7     1717.19     1623.29     26.26 o
  11   3   7     6208.48     5981.69     68.61 o
  13   3   7     3313.88     3222.34     48.50 o
  15   3   7     1317.67     1239.79     49.22 o
  17   3   7      633.41      671.24     29.52 o
  19   3   7      455.10      423.71     33.29 o
  21   3   7      280.32      319.84     35.63 o
  23   3   7        6.59       22.30     39.83 o
 -26   4   7      179.79       47.70     68.76 o
 -24   4   7       28.10       24.26     30.71 o
 -22   4   7       10.19      -13.81     25.83 o
 -20   4   7        5.40       14.97     19.24 o
 -18   4   7      139.92      130.15     20.28 o
 -16   4   7       25.90       13.84     15.44 o
 -14   4   7      942.80      824.99     22.93 o
 -12   4   7     2928.65     2801.99     63.31 o
 -10   4   7      431.39      429.34     15.46 o
  -8   4   7     9921.89     9918.89    110.94 o
  -6   4   7     1431.55     1463.75     27.56 o
  -4   4   7     9201.60     9279.12     95.48 o
  -2   4   7     4727.35     5203.63     57.30 o
   0   4   7     1419.00     1199.22     19.75 o
   2   4   7     2081.03     2116.98     26.00 o
   4   4   7     7528.90     7152.73     70.71 o
   6   4   7       45.41       75.42     12.57 o
   8   4   7     1375.64     1295.29     23.30 o
  10   4   7     1394.50     1358.59     28.50 o
  12   4   7      953.85      920.39     27.17 o
  14   4   7     1049.43      933.55     27.85 o
  16   4   7      571.15      592.75     28.76 o
  18   4   7        0.94       35.79     28.38 o
  20   4   7      372.06      402.20     35.79 o
  22   4   7      152.81      198.02     43.08 o
 -25   5   7      407.14      465.03     76.48 o
 -23   5   7        1.22        9.54     30.77 o
 -21   5   7      938.35     1116.76     39.43 o
 -19   5   7      185.59      211.79     22.93 o
 -17   5   7     1363.82     1505.92     37.49 o
 -15   5   7      555.99      624.39     30.75 o
 -13   5   7     1519.43     1396.94     32.74 o
 -11   5   7     1055.56     1069.63     31.56 o
  -9   5   7      159.70      137.36     14.20 o
  -7   5   7      183.21      233.89     15.04 o
  -5   5   7       12.75       27.74     11.09 o
  -3   5   7      322.84      382.02     23.93 o
  -1   5   7      222.00      245.08     13.05 o
   1   5   7       49.45       10.13     11.07 o
   3   5   7        4.36      -10.93     10.93 o
   5   5   7      990.83      827.60     18.89 o
   7   5   7     1557.85     1582.77     36.63 o
   9   5   7      375.86      418.00     22.49 o
  11   5   7     3911.62     4011.85     63.36 o
  13   5   7      110.03       94.11     25.07 o
  15   5   7     1485.20     1505.92     45.13 o
  17   5   7      291.68      335.22     38.50 o
  19   5   7      569.01      564.33     68.57 o
 -22   6   7       53.93       47.23     29.46 o
 -20   6   7      329.62      364.39     29.44 o
 -18   6   7      699.88      742.17     31.59 o
 -16   6   7      131.08      111.35     22.09 o
 -14   6   7     1844.31     1766.96     39.68 o
 -12   6   7      867.20      879.37     28.56 o
 -10   6   7      873.88      741.98     33.96 o
  -8   6   7      919.56      841.49     23.34 o
  -6   6   7      407.86      409.27     19.11 o
  -4   6   7       81.27       87.42     14.59 o
  -2   6   7     1623.48     1573.90     26.54 o
   0   6   7      143.83      162.85     14.03 o
   2   6   7     1852.65     1851.47     29.67 o
   4   6   7     2712.21     2737.55     38.07 o
   6   6   7      186.84      207.15     20.44 o
   8   6   7     3450.88     3343.01     63.38 o
  10   6   7     3128.54     3022.99     61.09 o
  12   6   7       37.13       21.00     24.45 o
  14   6   7      651.42      729.91     36.59 o
  16   6   7      280.15      321.09     32.70 o
  18   6   7      345.03      308.19     40.97 o
 -21   7   7       28.25       85.06     29.69 o
 -19   7   7       59.60       76.15     27.41 o
 -17   7   7        0.47      -22.61     23.57 o
 -15   7   7       69.45       59.07     23.77 o
 -13   7   7        3.05       -4.88     21.32 o
 -11   7   7      262.11      254.36     23.29 o
  -9   7   7      157.49      174.76     21.22 o
  -7   7   7      794.06      808.47     24.84 o
  -5   7   7      129.35      134.59     17.98 o
  -3   7   7       26.91       37.45     17.72 o
  -1   7   7      154.33      192.64     16.52 o
   1   7   7      683.93      595.41     18.58 o
   3   7   7        2.84       -4.48     16.77 o
   5   7   7      680.81      632.96     30.29 o
   7   7   7       23.57       30.05     24.19 o
   9   7   7      521.13      553.37     31.64 o
  11   7   7      623.79      590.12     33.10 o
  13   7   7       54.09       22.99     29.41 o
  15   7   7      185.49      223.28     33.67 o
  17   7   7       87.25      100.90     38.19 o
 -20   8   7      144.14      179.35     79.15 o
 -18   8   7       58.20      113.50     28.02 o
 -16   8   7       67.41       33.28     26.64 o
 -14   8   7      487.22      525.21     30.56 o
 -12   8   7       17.92       17.87     23.88 o
 -10   8   7        2.05       16.57     21.46 o
  -8   8   7      299.04      302.64     23.54 o
  -6   8   7      430.74      427.38     27.31 o
  -4   8   7       36.48       50.95     18.18 o
  -2   8   7      169.46      154.42     21.29 o
   0   8   7      694.12      612.04     29.30 o
   2   8   7      798.37      763.31     29.25 o
   4   8   7     1735.68     1614.86     45.00 o
   6   8   7       13.23       15.00     25.18 o
   8   8   7     1141.73     1152.54     57.58 o
  10   8   7      450.66      530.57     43.16 o
  12   8   7      358.91      382.61     45.66 o
  14   8   7      558.77      640.86     40.29 o
  16   8   7       14.01       41.84     63.16 o
 -15   9   7       21.23      -43.78     43.78 o
 -13   9   7      115.36      126.78     30.62 o
 -11   9   7       59.65       43.97     29.20 o
  -9   9   7       17.24       39.80     27.48 o
  -7   9   7        1.70      -21.80     25.00 o
  -5   9   7        1.97        9.76     26.48 o
  -3   9   7       45.95       28.81     25.67 o
  -1   9   7       14.50       21.14     29.98 o
   1   9   7       44.60       53.99     32.76 o
   3   9   7      249.78      219.03     43.95 o
   5   9   7      111.10      216.41     35.18 o
   7   9   7      565.77      624.66     51.39 o
   9   9   7       22.20        2.49     34.23 o
  11   9   7      128.38      210.00     51.07 o
 -10  10   7       30.88       72.22     67.16 o
  -8  10   7      154.33      100.56     35.07 o
  -6  10   7       25.46       75.95     35.12 o
  -4  10   7      187.51      231.85     36.96 o
  -2  10   7      183.94      205.72     37.74 o
   0  10   7       44.71      113.67     39.29 o
   2  10   7      233.45      297.74     56.76 o
   4  10   7       22.69       61.72     45.62 o
   8  10   7       38.54      -53.57     57.03 o
 -26   0   8      236.09      253.56     48.99 o
 -24   0   8      646.24      716.02     52.48 o
 -22   0   8      341.83      377.39     74.88 o
 -20   0   8      193.24      247.52     37.12 o
 -18   0   8      345.64      391.32     32.59 o
 -16   0   8     5053.11     4846.44     93.35 o
 -14   0   8     4071.32     3591.18     93.09 o
 -12   0   8      959.33      871.47     22.36 o
 -10   0   8    13563.16    13782.30    180.05 o
  -8   0   8     8034.62     8237.37    110.02 o
  -6   0   8    34479.48    38075.40    479.98 o
  -4   0   8    10132.95    10556.41    137.52 o
  -2   0   8      580.04      556.36     14.03 o
   0   0   8     3799.42     4730.06     65.01 o
   2   0   8     7466.30     7480.33    100.03 o
   4   0   8    10123.91    10134.50    134.31 o
   6   0   8    16395.46    16716.64    217.50 o
   8   0   8    25638.43    25640.23    329.89 o
  10   0   8     1181.78     1102.86     52.54 o
  12   0   8    11167.87    11248.10    180.30 o
  14   0   8     1973.89     1930.55     71.25 o
  16   0   8      738.60      765.79     70.14 o
  18   0   8     2254.95     2147.81     67.74 o
  20   0   8      268.45      276.08     51.17 o
  22   0   8      590.10      474.53     49.04 o
 -27   1   8      279.58      249.71     33.31 o
 -25   1   8        4.56       13.65     30.38 o
 -23   1   8      417.93      385.21     42.12 o
 -21   1   8      139.96      137.27     26.28 o
 -19   1   8      781.11      640.37     25.28 o
 -17   1   8      151.64      134.57     16.92 o
 -15   1   8     1780.94     1732.19     24.77 o
 -13   1   8      328.50      280.43     11.57 o
 -11   1   8       90.97       88.85      9.73 o
  -9   1   8        7.72        9.84      7.57 o
  -7   1   8       12.45       11.23      6.94 o
  -5   1   8     1983.50     2177.21     24.12 o
  -3   1   8    11612.55    13900.83    126.63 o
  -1   1   8      651.44      731.61     16.41 o
   1   1   8      143.22      100.16      8.69 o
   3   1   8      124.87      105.91      7.42 o
   5   1   8      871.56      803.24     14.17 o
   7   1   8     7162.20     6724.47     66.78 o
   9   1   8     1330.45     1244.31     20.49 o
  11   1   8     5603.17     5402.26     62.32 o
  13   1   8       40.20       10.54     15.79 o
  15   1   8      763.46      737.17     24.67 o
  17   1   8       28.71       51.18     21.34 o
  19   1   8      449.86      396.58     35.20 o
  21   1   8       19.84       -6.14     29.37 o
  23   1   8       78.89      126.34     52.06 o
 -26   2   8       41.73      -31.01     31.01 o
 -24   2   8       28.39      -16.01     30.53 o
 -22   2   8       71.15       61.71     27.38 o
 -20   2   8      483.13      484.65     24.94 o
 -18   2   8      229.69      249.18     19.35 o
 -16   2   8      637.78      549.27     19.76 o
 -14   2   8     3289.46     3211.22     40.57 o
 -12   2   8     1144.46     1089.52     17.82 o
 -10   2   8    10600.93    10547.21     99.72 o
  -8   2   8       32.96       52.44      7.77 o
  -6   2   8    11134.73    12243.63    113.27 o
  -4   2   8     2923.99     2667.53     30.99 o
  -2   2   8     7926.13     8433.48     79.13 o
   0   2   8      254.96      227.47     16.53 o
   2   2   8    62527.04    69398.44    615.89 o
   4   2   8      103.56      127.40      9.97 o
   6   2   8    22809.95    23557.38    214.45 o
   8   2   8    13828.88    14397.53    135.00 o
  10   2   8      460.40      470.63     21.06 o
  12   2   8     1964.53     1932.45     31.14 o
  14   2   8       41.91       35.13     17.32 o
  16   2   8      569.76      613.01     27.58 o
  18   2   8      559.16      640.73     34.71 o
  20   2   8        5.13       51.14     30.39 o
  22   2   8      128.30      100.78     31.70 o
 -27   3   8       81.38       80.21     64.76 o
 -25   3   8        8.83       52.79     29.74 o
 -23   3   8      157.96      121.10     27.19 o
 -21   3   8      192.59      268.09     24.46 o
 -19   3   8     1990.96     1802.34     43.75 o
 -17   3   8     1961.58     1739.66     40.22 o
 -15   3   8     2451.84     2257.98     37.17 o
 -13   3   8     5716.38     5162.33     64.42 o
 -11   3   8       24.18       33.26     11.00 o
  -9   3   8     2233.47     2121.43     26.20 o
  -7   3   8      597.45      471.21     11.34 o
  -5   3   8     5415.19     5599.91     55.40 o
  -3   3   8      319.46      312.16     10.66 o
  -1   3   8     9402.23    10873.81    118.84 o
   1   3   8      154.73      223.20     11.24 o
   3   3   8     5687.08     6658.67     65.44 o
   5   3   8     6964.66     6731.92     66.97 o
   7   3   8     1049.51      990.26     17.83 o
   9   3   8     2998.16     2670.37     52.99 o
  11   3   8     6344.29     6084.84    119.21 o
  13   3   8        0.73       11.93     17.02 o
  15   3   8     3001.48     2969.72     60.24 o
  17   3   8       99.40      114.47     27.57 o
  19   3   8      427.24      420.06     34.07 o
  21   3   8      213.32      196.03     37.73 o
  23   3   8       35.53       44.50     70.89 o
 -26   4   8      129.20       33.58     75.95 o
 -24   4   8       15.83        8.00     31.20 o
 -22   4   8       94.56      127.96     29.87 o
 -20   4   8        3.42       -4.43     22.60 o
 -18   4   8      158.75      140.37     21.52 o
 -16   4   8       36.57       17.68     19.74 o
 -14   4   8     2121.48     2107.84     39.66 o
 -12   4   8      344.36      298.55     18.66 o
 -10   4   8     3664.47     3858.48     50.92 o
  -8   4   8     4350.43     3916.55     50.69 o
  -6   4   8     3042.52     2971.25     36.97 o
  -4   4   8    20285.53    19961.47    196.10 o
  -2   4   8       66.26       70.48     10.70 o
   0   4   8     2822.47     2756.53     38.24 o
   2   4   8     3049.74     3097.87     38.23 o
   4   4   8        6.14       14.07     13.58 o
   6   4   8     4137.84     3890.90     43.42 o
   8   4   8      395.91      434.63     15.75 o
  10   4   8     3810.43     3348.49     60.13 o
  12   4   8      221.14      263.53     22.20 o
  14   4   8       58.72        4.00     21.92 o
  16   4   8       10.71       -7.49     36.20 o
  18   4   8       14.70       29.20     29.50 o
  20   4   8      175.53      187.03     34.53 o
 -25   5   8       28.49      140.71     80.48 o
 -23   5   8      481.74      461.92     49.07 o
 -21   5   8       49.28       56.57     27.84 o
 -19   5   8      751.95      710.21     31.48 o
 -17   5   8      334.83      298.25     25.49 o
 -15   5   8      373.96      348.68     21.80 o
 -13   5   8     1873.24     1736.66     36.84 o
 -11   5   8     1208.52     1160.51     29.09 o
  -9   5   8      634.68      618.67     19.82 o
  -7   5   8     4077.72     3937.83     48.17 o
  -5   5   8      758.94      799.15     18.31 o
  -3   5   8     3954.20     3407.89     82.87 o
  -1   5   8     9479.41     9169.75    150.39 o
   1   5   8      249.79      264.25     13.55 o
   3   5   8     1307.37     1315.71     23.12 o
   5   5   8     4766.96     4730.20     55.86 o
   7   5   8       80.34       68.24     18.49 o
   9   5   8     1008.35     1019.87     39.69 o
  11   5   8     1677.22     1721.46     44.01 o
  13   5   8        7.00       29.33     26.00 o
  15   5   8      820.52      879.82     37.82 o
  17   5   8       19.23       15.52     35.41 o
  19   5   8       16.85       17.17     36.29 o
 -22   6   8       14.16       -7.85     28.45 o
 -20   6   8       59.82       43.96     30.54 o
 -18   6   8      316.75      344.63     28.59 o
 -16   6   8      330.60      266.90     24.46 o
 -14   6   8      283.68      355.89     24.04 o
 -12   6   8      774.37      688.47     25.79 o
 -10   6   8      404.39      401.61     22.04 o
  -8   6   8     1057.18      965.96     26.26 o
  -6   6   8     1731.83     1588.15     30.11 o
  -4   6   8     1906.96     1670.25     28.46 o
  -2   6   8      125.20      127.57     13.77 o
   0   6   8     2763.69     2566.71     44.21 o
   2   6   8      178.41      183.32     14.83 o
   4   6   8     2028.03     2092.67     35.49 o
   6   6   8      929.31      850.36     31.92 o
   8   6   8      700.22      733.75     32.31 o
  10   6   8      756.60      754.46     33.68 o
  12   6   8       96.38      107.52     35.81 o
  14   6   8      309.06      270.41     29.99 o
  16   6   8        5.60       29.46     36.58 o
  18   6   8        8.27       60.71     38.94 o
 -21   7   8        5.37      -30.74     37.66 o
 -19   7   8        3.86      -26.83     26.83 o
 -17   7   8       27.96       47.11     23.61 o
 -15   7   8       87.43       84.70     25.37 o
 -13   7   8      166.50      192.33     23.94 o
 -11   7   8      590.36      627.57     27.20 o
  -9   7   8       76.23       56.22     20.93 o
  -7   7   8     1740.59     1583.83     42.30 o
  -5   7   8     1446.37     1493.18     31.55 o
  -3   7   8     3019.07     2861.19     41.43 o
  -1   7   8     4334.10     4510.58     70.28 o
   1   7   8       17.50       18.93     16.93 o
   3   7   8     1815.90     1935.85     40.44 o
   5   7   8      806.12      832.06     33.62 o
   7   7   8      831.31      836.61     34.03 o
   9   7   8      656.08      626.79     32.77 o
  11   7   8       12.95      -26.73     26.73 o
  13   7   8        3.45       -4.98     28.56 o
  15   7   8       45.81       48.98     32.40 o
  17   7   8      104.27      126.24     51.03 o
 -18   8   8       11.88       34.76     31.36 o
 -16   8   8        9.86       23.38     34.56 o
 -14   8   8        0.76       27.12     24.59 o
 -12   8   8        9.22        9.71     23.03 o
 -10   8   8        1.68      -12.54     21.92 o
  -8   8   8      402.26      419.39     25.97 o
  -6   8   8       23.52       15.15     21.43 o
  -4   8   8      359.44      415.24     25.36 o
  -2   8   8      433.28      434.14     25.31 o
   0   8   8       10.33       29.32     23.17 o
   2   8   8      243.72      279.49     24.67 o
   4   8   8       97.51       78.19     26.56 o
   6   8   8        9.80        8.50     24.66 o
   8   8   8        4.20        9.63     28.50 o
  10   8   8       39.78       70.02     29.85 o
  12   8   8        3.42      -15.60     30.77 o
  14   8   8      181.14      228.50     51.34 o
 -17   9   8       21.27       70.80     67.82 o
 -15   9   8       19.93       69.86     45.78 o
 -13   9   8       20.66       38.80     29.47 o
 -11   9   8      536.99      578.60     36.41 o
  -9   9   8      175.72      168.44     32.23 o
  -7   9   8      634.78      669.42     34.50 o
  -5   9   8        6.21      -21.57     22.67 o
  -3   9   8      343.49      403.92     25.91 o
  -1   9   8      551.98      592.87     33.23 o
   1   9   8        3.14        1.80     27.66 o
   3   9   8      665.48      683.24     36.55 o
   5   9   8       53.07      113.34     33.90 o
   7   9   8      197.41      208.68     39.89 o
   9   9   8      306.01      279.23     39.37 o
  11   9   8       18.99        1.07     65.29 o
 -10  10   8       42.78       46.10     63.43 o
  -8  10   8      176.13      185.12     36.26 o
  -6  10   8       49.87        6.54     34.15 o
  -4  10   8      224.40      330.40     43.22 o
  -2  10   8       71.75      137.17     39.32 o
   0  10   8      140.67      146.36     47.38 o
   2  10   8      160.66      117.03     47.50 o
   4  10   8        4.45       -8.79     69.82 o
   8  10   8       62.89       16.26     60.23 o
 -27   1   9      215.14      240.90     33.60 o
 -25   1   9      197.63      206.56     31.05 o
 -23   1   9        1.73      -25.52     25.52 o
 -21   1   9      784.31      683.08     32.08 o
 -19   1   9      309.31      340.32     31.10 o
 -17   1   9     1616.77     1402.86     36.00 o
 -15   1   9      762.56      738.03     16.73 o
 -13   1   9      967.05      997.00     17.88 o
 -11   1   9      123.24      163.79     10.02 o
  -9   1   9    10598.33    11332.62    105.93 o
  -7   1   9    17435.67    17459.67    159.10 o
  -5   1   9    11951.47    13821.90    126.68 o
  -3   1   9    87720.11    96597.12    854.03 o
  -1   1   9       23.71       21.84      7.96 o
   1   1   9    34633.05    38050.43    363.97 o
   3   1   9     9152.88     9465.05     89.29 o
   5   1   9     7050.92     7119.18     69.73 o
   7   1   9    11911.00    11578.32    109.91 o
   9   1   9       33.35       49.67     16.05 o
  11   1   9     1654.37     1560.26     27.97 o
  13   1   9     1515.37     1410.75     29.92 o
  15   1   9      154.75      185.98     20.06 o
  17   1   9      187.33      192.45     28.06 o
  19   1   9      385.05      427.92     34.04 o
  21   1   9      113.84      123.39     35.12 o
 -28   2   9      135.20      199.60     71.69 o
 -26   2   9       23.08       20.08     29.40 o
 -24   2   9      262.72      271.24     30.34 o
 -22   2   9       23.43       37.91     22.49 o
 -20   2   9       19.85       28.49     25.05 o
 -18   2   9      688.94      684.58     22.68 o
 -16   2   9       20.66        6.76     15.25 o
 -14   2   9      679.54      637.00     18.32 o
 -12   2   9       14.39       25.79      9.65 o
 -10   2   9     4635.63     4855.05     50.08 o
  -8   2   9      518.98      536.73     19.02 o
  -6   2   9    14377.69    15078.79    138.57 o
  -4   2   9    14039.87    15025.95    137.72 o
  -2   2   9     8448.95     9205.67     92.97 o
   0   2   9    14345.83    15811.39    155.35 o
   2   2   9       16.07        9.13      7.76 o
   4   2   9     4870.72     4789.00     49.17 o
   6   2   9      819.38      792.32     18.04 o
   8   2   9     1152.11     1096.44     24.52 o
  10   2   9      278.09      251.66     15.23 o
  12   2   9       66.72       62.09     15.12 o
  14   2   9        1.04      -19.56     19.56 o
  16   2   9       80.43       35.35     23.57 o
  18   2   9      490.85      486.69     32.76 o
  20   2   9      293.52      401.29     36.00 o
  22   2   9      100.87       73.27     39.34 o
 -25   3   9        8.16       10.26     30.65 o
 -23   3   9      273.89      232.33     26.58 o
 -21   3   9       47.80       46.39     22.90 o
 -19   3   9     1034.48     1074.75     54.21 o
 -17   3   9       66.18       73.66     17.29 o
 -15   3   9     4875.06     4765.49     61.86 o
 -13   3   9     2938.50     2840.65     37.67 o
 -11   3   9      765.02      746.74     17.65 o
  -9   3   9     7925.36     7393.67     72.71 o
  -7   3   9      514.43      551.56     14.85 o
  -5   3   9     7170.55     7193.00     74.96 o
  -3   3   9    24704.15    25810.23    249.92 o
  -1   3   9        7.12       18.69     12.93 o
   1   3   9     3281.06     2912.45     32.28 o
   3   3   9     2854.22     2622.14     30.50 o
   5   3   9       23.91       28.79      9.78 o
   7   3   9     1358.99     1310.12     27.39 o
   9   3   9     3410.79     3255.71     46.67 o
  11   3   9       19.99        3.95     16.40 o
  13   3   9     3525.29     3686.35     60.16 o
  15   3   9      269.89      288.98     27.90 o
  17   3   9      958.97      925.06     54.97 o
  19   3   9      105.94      158.65     33.39 o
  21   3   9      242.78      242.93     35.95 o
 -26   4   9       14.78       78.62     69.29 o
 -24   4   9       52.93       42.10     35.04 o
 -22   4   9        3.09       24.14     29.39 o
 -20   4   9      113.23      149.18     25.14 o
 -18   4   9       50.91       47.21     21.08 o
 -16   4   9      535.93      457.85     23.39 o
 -14   4   9      366.67      380.22     20.70 o
 -12   4   9     1295.43     1168.60     25.16 o
 -10   4   9     4338.63     4363.86     56.54 o
  -8   4   9      233.89      217.44     14.08 o
  -6   4   9    16539.81    16083.76    160.34 o
  -4   4   9     2309.43     2282.34     31.09 o
  -2   4   9     2426.37     2313.99     31.11 o
   0   4   9    16669.55    17849.52    191.85 o
   2   4   9        7.07        8.86     10.50 o
   4   4   9     4144.28     4354.07     55.79 o
   6   4   9     3801.60     3655.30     49.35 o
   8   4   9        1.19       15.49     16.68 o
  10   4   9     7712.45     7377.27    112.02 o
  12   4   9      542.17      469.50     28.45 o
  14   4   9      271.99      204.88     28.26 o
  16   4   9      173.49      117.44     34.06 o
  18   4   9       76.09       77.20     37.11 o
  20   4   9       52.60       81.92     39.75 o
 -25   5   9        2.57      -33.84     71.42 o
 -23   5   9      156.03      163.61     31.85 o
 -21   5   9        7.71        5.62     25.97 o
 -19   5   9     1108.59     1287.64     40.53 o
 -17   5   9       72.30       69.85     22.69 o
 -15   5   9     2863.38     2995.39     55.22 o
 -13   5   9      769.48      753.51     31.09 o
 -11   5   9      905.32      860.57     23.53 o
  -9   5   9      295.47      316.54     17.17 o
  -7   5   9        2.49        8.83     14.20 o
  -5   5   9       50.00       60.85     11.85 o
  -3   5   9       86.23      123.37     12.92 o
  -1   5   9       57.38       74.59     13.73 o
   1   5   9       46.28       65.35     14.02 o
   3   5   9     1118.55     1053.70     24.43 o
   5   5   9       25.99       28.33     14.21 o
   7   5   9      388.81      425.13     21.19 o
   9   5   9     1032.80     1011.51     34.61 o
  11   5   9       38.95       37.04     22.92 o
  13   5   9      835.64      901.80     37.13 o
  15   5   9       11.89      -18.77     28.18 o
  17   5   9     1029.20     1116.12     70.47 o
  19   5   9       35.60       53.13     39.63 o
 -22   6   9       65.11       78.57     29.55 o
 -20   6   9       77.71      132.30     27.24 o
 -18   6   9      443.20      508.45     30.22 o
 -16   6   9     1748.30     1663.33     41.05 o
 -14   6   9      519.18      435.65     25.43 o
 -12   6   9     4000.00     3671.64     59.80 o
 -10   6   9      687.78      677.53     23.00 o
  -8   6   9     3216.32     2731.91     61.13 o
  -6   6   9     5907.27     5795.01     95.50 o
  -4   6   9      117.48       86.69     18.79 o
  -2   6   9      981.30      996.12     28.63 o
   0   6   9     1553.26     1351.54     39.15 o
   2   6   9      679.50      698.23     33.71 o
   4   6   9     1653.33     1523.42     30.25 o
   6   6   9     4432.97     4168.37    117.70 o
   8   6   9      421.67      356.07     28.58 o
  10   6   9      834.77      992.68     38.06 o
  12   6   9      792.37      720.01     35.54 o
  14   6   9      360.22      370.06     33.06 o
  16   6   9     1218.95     1239.45     46.58 o
  18   6   9        4.64      -45.88     45.88 o
 -21   7   9       24.64       15.10     37.75 o
 -19   7   9        9.22      -10.65     25.60 o
 -17   7   9        6.64        1.06     24.29 o
 -15   7   9       94.43       65.76     22.93 o
 -13   7   9       25.50       25.37     20.57 o
 -11   7   9      269.89      241.95     22.37 o
  -9   7   9      217.00      198.49     18.76 o
  -7   7   9       22.93      -20.66     20.66 o
  -5   7   9       14.08       10.65     20.36 o
  -3   7   9      341.20      269.18     21.47 o
  -1   7   9       47.09       34.28     24.47 o
   1   7   9       79.79       66.56     17.75 o
   3   7   9      266.95      301.43     22.08 o
   5   7   9      235.24      255.91     26.81 o
   7   7   9       17.97       -1.37     25.45 o
   9   7   9      156.22      177.19     29.46 o
  11   7   9      472.43      426.29     33.39 o
  13   7   9       52.39       17.24     30.08 o
  15   7   9      418.48      476.27     49.90 o
  17   7   9       72.99       92.74     73.82 o
 -18   8   9      387.50      455.36     42.82 o
 -16   8   9      171.00      267.77     40.50 o
 -14   8   9       96.82       86.91     23.73 o
 -12   8   9      277.53      351.57     32.14 o
 -10   8   9      196.75      241.02     28.05 o
  -8   8   9      248.39      254.17     24.87 o
  -6   8   9      350.08      435.14     26.24 o
  -4   8   9       75.36       67.72     22.72 o
  -2   8   9      503.40      489.69     26.85 o
   0   8   9      927.21      918.64     35.61 o
   2   8   9       90.72       65.57     22.02 o
   4   8   9      695.08      716.91     35.29 o
   6   8   9      701.37      706.47     35.61 o
   8   8   9       60.86       68.76     28.56 o
  10   8   9      828.19      874.24     41.28 o
  12   8   9       15.37       34.45     42.50 o
  14   8   9       88.68      126.58     66.89 o
 -15   9   9      116.76       25.58     66.36 o
 -13   9   9       38.31       63.92     28.15 o
 -11   9   9      135.55      189.60     32.18 o
  -9   9   9        7.98       27.92     25.15 o
  -7   9   9        0.24        2.18     47.31 o
  -5   9   9        6.29      -24.65     24.65 o
  -3   9   9       69.54       80.47     27.37 o
  -1   9   9       54.58       43.45     46.39 o
   1   9   9        9.41       20.48     32.19 o
   3   9   9      320.48      343.81     63.26 o
   5   9   9      148.36      151.51     31.35 o
   7   9   9       39.17       41.44     31.07 o
   9   9   9      174.62      240.27     40.08 o
 -10  10   9        9.28       -3.20     70.62 o
  -8  10   9        3.07       13.29     58.90 o
  -6  10   9       95.23      155.55     38.13 o
  -4  10   9        9.88       27.38     36.78 o
  -2  10   9       10.50       -6.97     34.92 o
   0  10   9       34.88       58.43     42.56 o
   2  10   9       19.76       80.75     70.89 o
 -26   0  10       58.88       37.67     44.35 o
 -24   0  10       80.60      150.30     42.24 o
 -22   0  10      220.07      226.33     37.11 o
 -20   0  10     1486.75     1586.00     71.42 o
 -18   0  10    11868.42    11269.50    223.11 o
 -16   0  10      114.04       74.37     16.97 o
 -14   0  10    15094.69    14385.04    191.04 o
 -12   0  10     9883.62    10744.22    144.37 o
 -10   0  10     7630.85     7508.70    116.20 o
  -8   0  10    40569.36    44300.75    559.09 o
  -6   0  10     2734.68     3195.39     47.88 o
  -4   0  10    43339.09    50086.71    731.03 o
  -2   0  10      805.19     1040.94     26.75 o
   0   0  10     8910.53     9717.38    128.68 o
   2   0  10     1252.20     1433.45     26.79 o
   4   0  10    11306.29    11599.23    154.14 o
   6   0  10     2260.33     2177.46     38.95 o
   8   0  10     9838.75     9664.85    354.71 o
  10   0  10    13063.90    13581.71    183.33 o
  12   0  10     1015.90     1000.52     36.17 o
  14   0  10     9793.58     9741.75    236.60 o
  16   0  10       10.73       34.64     38.29 o
  18   0  10     4131.18     3739.45    103.73 o
  20   0  10      624.37      719.00     81.01 o
 -27   1  10       37.37      -14.07     31.43 o
 -25   1  10       31.47        3.32     29.80 o
 -23   1  10      128.01      140.25     27.21 o
 -21   1  10      106.51       89.18     24.05 o
 -19   1  10       13.94      -14.02     17.81 o
 -17   1  10      913.28      812.89     22.12 o
 -15   1  10      744.91      731.53     16.82 o
 -13   1  10      345.59      276.46     12.46 o
 -11   1  10      537.55      517.04     13.36 o
  -9   1  10      564.59      651.14     13.44 o
  -7   1  10      979.15      941.87     16.38 o
  -5   1  10     1595.63     1736.35     21.19 o
  -3   1  10     1237.08     1470.64     24.46 o
  -1   1  10       65.81       49.37      8.63 o
   1   1  10     2475.82     2871.17     34.21 o
   3   1  10        3.34        0.19      7.94 o
   5   1  10     2949.51     3014.05     34.17 o
   7   1  10      368.90      391.74     13.45 o
   9   1  10     2505.07     2370.89     39.12 o
  11   1  10      276.84      243.68     18.57 o
  13   1  10     2676.92     2595.77     47.04 o
  15   1  10     1162.39     1083.62     32.40 o
  17   1  10      949.32      873.52     35.44 o
  19   1  10      196.17      114.86     36.03 o
  21   1  10      376.21      379.57     48.52 o
 -28   2  10       20.51       66.62     66.62 o
 -26   2  10       27.84       -8.05     30.94 o
 -24   2  10      159.52      240.53     31.68 o
 -22   2  10       57.66       47.86     22.50 o
 -20   2  10      356.70      341.99     23.66 o
 -18   2  10     1329.51     1433.13     29.92 o
 -16   2  10      226.51      220.63     16.23 o
 -14   2  10     7051.97     6881.23     75.20 o
 -12   2  10     5120.95     4931.70     51.79 o
 -10   2  10     6835.08     6756.39     67.00 o
  -8   2  10    22025.44    22946.14    208.54 o
  -6   2  10     1289.50     1306.91     18.26 o
  -4   2  10      457.68      420.19      9.95 o
  -2   2  10    11209.57    12039.78    120.24 o
   0   2  10      148.12      177.18     10.08 o
   2   2  10    21504.36    23190.81    225.86 o
   4   2  10    12969.72    13405.72    125.35 o
   6   2  10        9.28       18.57     10.24 o
   8   2  10    13470.33    13729.29    139.81 o
  10   2  10      527.07      498.54     20.09 o
  12   2  10     5801.42     5416.74     70.58 o
  14   2  10     1197.23     1260.48     45.04 o
  16   2  10      196.91      253.21     30.35 o
  18   2  10      259.17      395.63     33.88 o
  20   2  10      343.52      443.32     37.41 o
  22   2  10        0.88      -25.56    109.26 o
 -25   3  10        1.26       -0.62     58.83 o
 -23   3  10       43.95       -3.64     28.10 o
 -21   3  10      178.00      218.54     23.95 o
 -19   3  10       25.49       47.74     18.56 o
 -17   3  10      721.45      655.99     22.95 o
 -15   3  10     2915.39     2787.94     42.52 o
 -13   3  10     1271.56     1182.51     22.82 o
 -11   3  10     7315.31     6512.19    111.69 o
  -9   3  10     1014.50     1031.14     17.63 o
  -7   3  10     2291.47     2240.33     29.87 o
  -5   3  10     1287.84     1112.43     25.06 o
  -3   3  10     4651.96     4669.56     51.92 o
  -1   3  10      186.50      247.11     11.17 o
   1   3  10     1715.11     1693.61     30.59 o
   3   3  10     1959.47     1899.90     27.07 o
   5   3  10     2691.72     2708.19     72.75 o
   7   3  10     2158.56     2117.19     31.02 o
   9   3  10      439.32      417.41     20.00 o
  11   3  10      248.80      235.80     18.65 o
  13   3  10     1383.93     1447.93     38.30 o
  15   3  10       86.58       42.14     26.30 o
  17   3  10     1061.08     1191.83     71.93 o
  19   3  10        6.17       10.58     29.60 o
  21   3  10      399.86      472.91     46.03 o
 -26   4  10       48.81       58.63     73.02 o
 -24   4  10      120.24      138.35     32.60 o
 -22   4  10       28.48       46.83     28.28 o
 -20   4  10      450.94      479.50     27.91 o
 -18   4  10      111.10      101.49     21.31 o
 -16   4  10      205.22      137.24     24.84 o
 -14   4  10       13.44      -17.07     17.74 o
 -12   4  10       15.05       17.31     14.73 o
 -10   4  10      441.22      445.56     17.60 o
  -8   4  10     3314.75     3393.19     68.02 o
  -6   4  10     5402.38     5187.35     58.63 o
  -4   4  10       76.01       64.42     11.59 o
  -2   4  10     7066.30     6448.51     98.86 o
   0   4  10     1264.57     1367.82     30.83 o
   2   4  10    11765.50    11434.69    127.86 o
   4   4  10     1099.50     1082.39     21.69 o
   6   4  10     3560.24     3539.37     48.86 o
   8   4  10     2430.82     2166.50     40.83 o
  10   4  10      361.92      334.56     25.94 o
  12   4  10      844.76      779.42     33.58 o
  14   4  10       64.40       92.98     29.50 o
  16   4  10       15.31       23.30     32.45 o
  18   4  10       47.23       50.02     35.70 o
  20   4  10        3.19       14.23     51.80 o
 -25   5  10       17.99      -34.38     68.76 o
 -23   5  10      179.79      144.03     32.37 o
 -21   5  10      401.06      333.70     29.73 o
 -19   5  10      482.75      427.35     38.28 o
 -17   5  10     2418.12     2151.44     64.60 o
 -15   5  10        6.89        2.74     19.53 o
 -13   5  10     1725.68     1566.52     35.26 o
 -11   5  10     1471.20     1360.00     28.53 o
  -9   5  10      114.91      102.45     15.69 o
  -7   5  10      174.34      173.14     15.05 o
  -5   5  10     2624.33     2510.56     38.67 o
  -3   5  10     3048.38     3009.97     43.68 o
  -1   5  10     3230.75     3022.58     43.81 o
   1   5  10     6107.91     6039.92    106.41 o
   3   5  10       19.91       28.00     14.80 o
   5   5  10     5029.81     4980.40     64.80 o
   7   5  10      852.74      922.01     28.51 o
   9   5  10      103.88       81.75     30.39 o
  11   5  10     2258.50     2245.87     52.57 o
  13   5  10      190.55      225.47     33.00 o
  15   5  10       18.60      -14.10     30.11 o
  17   5  10      319.54      417.59     42.66 o
  19   5  10      180.23      236.65     72.75 o
 -22   6  10       17.72       52.17     28.87 o
 -20   6  10      116.33      114.79     27.00 o
 -18   6  10        1.21       30.61     23.95 o
 -16   6  10      638.54      539.50     42.36 o
 -14   6  10      134.39       72.03     20.76 o
 -12   6  10      375.14      401.88     23.97 o
 -10   6  10        6.11        6.47     16.54 o
  -8   6  10      320.47      398.30     22.89 o
  -6   6  10     1251.27     1122.13     42.03 o
  -4   6  10       89.45       80.52     19.30 o
  -2   6  10      271.80      231.64     17.59 o
   0   6  10      492.88      447.73     19.86 o
   2   6  10      535.70      516.66     20.70 o
   4   6  10       70.98       64.56     16.44 o
   6   6  10     1611.06     1538.40     41.65 o
   8   6  10       74.25      106.00     25.20 o
  10   6  10      904.72      976.27     41.54 o
  12   6  10      134.70      132.51     28.93 o
  14   6  10       16.26       -6.35     30.24 o
  16   6  10        3.40       54.05     31.98 o
 -21   7  10       11.52       -1.47     37.10 o
 -19   7  10       20.20       15.64     26.98 o
 -17   7  10       60.80       78.48     25.39 o
 -15   7  10       76.25       81.40     23.44 o
 -13   7  10       38.15       37.58     24.54 o
 -11   7  10      728.05      703.10     34.77 o
  -9   7  10     1235.08     1167.94     33.64 o
  -7   7  10      213.72      178.77     21.96 o
  -5   7  10     5361.84     5173.68     76.86 o
  -3   7  10      729.39      776.43     28.42 o
  -1   7  10     1640.90     1562.02     33.24 o
   1   7  10     3676.06     3513.43     52.76 o
   3   7  10      289.66      258.32     22.93 o
   5   7  10     3504.98     3514.49     68.78 o
   7   7  10       26.28        0.68     26.51 o
   9   7  10      547.64      642.52     36.16 o
  11   7  10      438.43      438.79     33.22 o
  13   7  10      177.65      152.43     31.66 o
  15   7  10       91.24      102.28     39.58 o
 -18   8  10       30.59       61.42     45.22 o
 -16   8  10      177.53      233.36     32.41 o
 -14   8  10        0.54       20.49     29.84 o
 -12   8  10        0.19       26.88     28.21 o
 -10   8  10       36.49        2.61     25.83 o
  -8   8  10      198.11      214.78     25.14 o
  -6   8  10        0.09        3.41     22.01 o
  -4   8  10      231.96      204.82     24.63 o
  -2   8  10      420.04      404.45     25.85 o
   0   8  10       45.22       57.91     21.58 o
   2   8  10       48.04       20.32     25.51 o
   4   8  10      107.14      131.11     27.21 o
   6   8  10       44.31      100.43     28.22 o
   8   8  10       86.14      111.29     29.96 o
  10   8  10      548.55      504.35     38.14 o
  12   8  10       81.27       70.08     36.08 o
 -15   9  10      274.96      261.70     72.22 o
 -13   9  10       14.91      -11.88     30.60 o
 -11   9  10      480.96      521.24     35.95 o
  -9   9  10       70.81       65.89     29.22 o
  -7   9  10        2.82       -1.55     34.58 o
  -5   9  10      477.45      509.34     31.51 o
  -3   9  10       50.11       49.13     25.79 o
  -1   9  10      578.46      641.69     35.80 o
   1   9  10      141.43      164.17     34.03 o
   3   9  10       69.21       41.42     36.85 o
   5   9  10      362.05      391.77     35.35 o
   7   9  10       28.54      -13.35     31.49 o
   9   9  10      228.54      207.68     50.31 o
  -8  10  10      178.65      245.44     65.82 o
  -6  10  10      129.90      104.71     70.89 o
  -4  10  10      138.28      134.08     32.09 o
  -2  10  10      386.33      439.11     46.02 o
   0  10  10        3.51       20.52     69.02 o
 -27   1  11        2.92       28.58     29.17 o
 -25   1  11      326.04      313.56     35.55 o
 -23   1  11      442.75      379.00     40.82 o
 -21   1  11        5.19       -1.33     24.73 o
 -19   1  11      431.99      423.66     28.11 o
 -17   1  11       49.53       85.88     16.27 o
 -15   1  11      314.46      294.29     15.77 o
 -13   1  11     2094.76     2062.49     51.63 o
 -11   1  11     1209.15     1297.80     22.89 o
  -9   1  11     1570.00     1829.00     23.67 o
  -7   1  11     5891.56     6491.06     63.66 o
  -5   1  11     9729.47     9790.21     92.22 o
  -3   1  11     4488.38     4640.53     50.73 o
  -1   1  11    28649.88    28322.96    273.40 o
   1   1  11      724.57      772.79     15.88 o
   3   1  11    26506.94    26976.38    244.19 o
   5   1  11     3765.28     3961.06     89.91 o
   7   1  11     8456.36     8141.04    124.55 o
   9   1  11     8355.63     8347.65     94.84 o
  11   1  11      729.95      730.27     23.88 o
  13   1  11     1528.59     1489.01     35.96 o
  15   1  11       84.77       92.06     25.39 o
  17   1  11        0.51       18.46     32.31 o
  19   1  11       26.05       70.38     34.91 o
  21   1  11      107.90      160.96     63.69 o
 -28   2  11       86.22      223.06     68.22 o
 -26   2  11      270.33      303.65     34.67 o
 -24   2  11       92.91       84.24     30.39 o
 -22   2  11      375.64      395.25     26.56 o
 -20   2  11      113.33      153.61     21.42 o
 -18   2  11      778.32      775.91     26.95 o
 -16   2  11       39.28       45.98     15.58 o
 -14   2  11      450.42      418.29     20.09 o
 -12   2  11        9.73       13.87     10.82 o
 -10   2  11     1369.35     1495.94     21.64 o
  -8   2  11     1529.67     1366.11     19.79 o
  -6   2  11       10.81       11.00      7.95 o
  -4   2  11      501.09      493.27     10.68 o
  -2   2  11     1488.58     1334.27     20.79 o
   0   2  11       35.26       22.58      9.65 o
   2   2  11     7284.60     7270.05     77.09 o
   4   2  11     2586.49     2504.47     35.74 o
   6   2  11     5486.27     5673.76     68.31 o
   8   2  11      224.94      194.92     14.79 o
  10   2  11     3038.30     2894.25     44.89 o
  12   2  11      276.35      238.10     20.19 o
  14   2  11      210.56      172.00     24.35 o
  16   2  11       74.70       66.03     28.40 o
  18   2  11      300.51      282.02     39.42 o
  20   2  11       47.43       23.59     36.60 o
 -25   3  11        0.70       -4.05     37.04 o
 -23   3  11       44.96       38.43     33.16 o
 -21   3  11       59.26       72.49     25.38 o
 -19   3  11      295.27      337.58     23.86 o
 -17   3  11      919.42     1075.26     29.73 o
 -15   3  11       42.78       19.27     17.67 o
 -13   3  11     2830.48     2961.65     43.20 o
 -11   3  11     1303.29     1237.10     29.89 o
  -9   3  11     1914.34     1772.22     26.76 o
  -7   3  11     2652.30     2563.56     33.50 o
  -5   3  11      365.95      383.95     13.32 o
  -3   3  11    12640.34    12705.44    139.20 o
  -1   3  11     1039.15      957.41     20.87 o
   1   3  11      812.89      876.02     20.38 o
   3   3  11     3600.32     3668.76     59.88 o
   5   3  11      445.49      466.73     15.85 o
   7   3  11      736.70      746.12     19.59 o
   9   3  11     4837.47     4953.41     65.18 o
  11   3  11      728.64      692.64     24.52 o
  13   3  11      564.67      570.05     27.51 o
  15   3  11     1074.03     1137.58     45.43 o
  17   3  11       10.15       -4.22     29.86 o
  19   3  11      772.50      806.70     42.92 o
 -26   4  11       38.77       82.35     66.09 o
 -24   4  11      114.35      132.78     32.31 o
 -22   4  11      213.93      270.76     33.43 o
 -20   4  11       14.96       11.36     23.08 o
 -18   4  11        9.48        3.96     20.57 o
 -16   4  11       23.01       35.00     19.90 o
 -14   4  11       50.59       30.10     18.16 o
 -12   4  11        6.01        9.76     14.93 o
 -10   4  11     2584.04     2304.88     39.35 o
  -8   4  11     2099.71     2119.90     33.69 o
  -6   4  11     3092.20     2957.30     42.37 o
  -4   4  11    11087.03    11085.17    124.36 o
  -2   4  11      199.50      180.12     14.98 o
   0   4  11    12665.71    12481.85    138.68 o
   2   4  11     1247.20     1270.14     25.94 o
   4   4  11      378.28      338.49     16.14 o
   6   4  11     7431.07     7480.13     98.46 o
   8   4  11      771.13      770.12     26.72 o
  10   4  11     1368.59     1266.91     40.70 o
  12   4  11       51.54       50.28     23.95 o
  14   4  11       45.55       52.67     27.08 o
  16   4  11       50.02      119.79     37.25 o
  18   4  11        5.01      -20.88     37.18 o
  20   4  11        2.14       14.92     66.62 o
 -25   5  11       26.28       28.51     66.36 o
 -23   5  11      185.32      190.41     32.50 o
 -21   5  11      274.93      318.71     28.81 o
 -19   5  11       79.03       98.60     24.66 o
 -17   5  11      538.27      664.48     29.19 o
 -15   5  11      113.04      113.00     21.45 o
 -13   5  11     1497.62     1519.71     34.77 o
 -11   5  11     1498.08     1393.62     29.13 o
  -9   5  11     2109.17     1950.27     38.52 o
  -7   5  11      890.99      900.76     26.58 o
  -5   5  11     6890.37     6450.34     79.06 o
  -3   5  11     4373.75     4307.68     59.54 o
  -1   5  11       50.71       68.27     15.01 o
   1   5  11      458.26      462.68     19.40 o
   3   5  11       16.62        4.90     15.35 o
   5   5  11       49.85       63.07     15.93 o
   7   5  11      148.36      153.25     19.91 o
   9   5  11      711.71      780.48     33.79 o
  11   5  11      468.11      495.06     30.96 o
  13   5  11      584.71      534.92     34.48 o
  15   5  11      536.15      525.05     36.52 o
  17   5  11      121.88      140.45     36.35 o
  19   5  11      579.49      724.33     84.48 o
 -22   6  11       37.17       44.29     29.01 o
 -20   6  11      345.48      355.63     35.16 o
 -18   6  11        2.57      -21.62     23.20 o
 -16   6  11      789.90      827.36     32.13 o
 -14   6  11      836.90      754.25     29.09 o
 -12   6  11      212.47      181.54     25.53 o
 -10   6  11     5357.06     5238.20     77.45 o
  -8   6  11       64.97       77.72     19.57 o
  -6   6  11     4565.76     4347.81     65.75 o
  -4   6  11      344.22      370.52     22.60 o
  -2   6  11      669.72      599.03     29.94 o
   0   6  11     2236.14     2143.51     43.40 o
   2   6  11      712.65      753.00     33.85 o
   4   6  11      396.80      321.27     21.01 o
   6   6  11      612.60      642.66     31.63 o
   8   6  11     2677.32     2607.19     57.43 o
  10   6  11      170.57      244.45     30.65 o
  12   6  11     3175.45     3027.35     66.33 o
  14   6  11      430.20      418.93     35.75 o
  16   6  11      384.91      389.72     44.18 o
 -21   7  11       10.32       17.32     66.36 o
 -19   7  11        9.00       -7.99     30.97 o
 -17   7  11      111.37      116.52     29.92 o
 -15   7  11       63.00      105.61     28.58 o
 -13   7  11        2.06       20.19     25.16 o
 -11   7  11      107.04      119.60     24.13 o
  -9   7  11      127.21      130.16     22.16 o
  -7   7  11      187.78      197.08     22.90 o
  -5   7  11       23.71        0.53     20.51 o
  -3   7  11       93.53       82.62     21.63 o
  -1   7  11      109.42      122.33     20.98 o
   1   7  11      335.60      322.45     22.12 o
   3   7  11        1.77       -7.89     23.63 o
   5   7  11      279.31      274.54     36.86 o
   7   7  11      724.03      706.36     40.16 o
   9   7  11       24.09       29.26     29.47 o
  11   7  11      151.39      172.85     33.23 o
  13   7  11      143.35      130.25     34.06 o
  15   7  11       33.62       59.69     75.15 o
 -18   8  11       24.83       68.22     70.35 o
 -16   8  11      344.53      372.25     35.78 o
 -14   8  11      178.70      224.05     32.32 o
 -12   8  11        9.26      -25.91     25.91 o
 -10   8  11      534.08      571.87     35.16 o
  -8   8  11      144.77      199.61     24.63 o
  -6   8  11      757.50      796.10     31.81 o
  -4   8  11     1227.51     1217.35     38.29 o
  -2   8  11      239.53      237.57     22.41 o
   0   8  11      845.51      888.82     48.60 o
   2   8  11      258.24      263.61     28.22 o
   4   8  11        3.83        9.96     26.34 o
   6   8  11      339.97      396.33     56.06 o
   8   8  11      456.84      497.84     37.16 o
  10   8  11       12.62      -16.69     36.43 o
  12   8  11      347.06      459.17     75.15 o
 -15   9  11       19.40      154.03     73.29 o
 -13   9  11      121.51      160.12     46.11 o
 -11   9  11       37.25       49.98     30.94 o
  -9   9  11      158.40      191.86     30.99 o
  -7   9  11      133.90      147.90     33.39 o
  -5   9  11       48.10       68.47     30.20 o
  -3   9  11       40.93       51.45     25.52 o
  -1   9  11       13.43        5.43     33.92 o
   1   9  11        0.88       31.50     34.22 o
   3   9  11       26.53       11.37     43.13 o
   5   9  11       80.44      131.78     33.44 o
   7   9  11      136.14       93.03     38.12 o
   9   9  11        9.63       38.93     49.56 o
  -8  10  11      147.72      248.37     75.68 o
  -6  10  11        6.37       23.60     46.03 o
  -4  10  11       37.64       65.13     51.32 o
  -2  10  11       18.76       -3.05     47.48 o
   0  10  11      153.50       15.19     74.62 o
 -26   0  12        5.15       17.14     42.77 o
 -24   0  12      261.56      253.39     67.42 o
 -22   0  12      871.10      835.75    113.13 o
 -20   0  12     2785.12     2496.50    100.34 o
 -18   0  12     2883.11     2650.75     73.10 o
 -16   0  12     5511.46     5324.50     81.12 o
 -14   0  12      811.84      866.47     37.08 o
 -12   0  12    12928.00    12545.24    167.78 o
 -10   0  12       37.43       14.06     13.48 o
  -8   0  12    22387.73    22785.31    293.22 o
  -6   0  12     6896.09     6945.80     95.97 o
  -4   0  12      146.75      185.27     12.76 o
  -2   0  12     9243.75     9417.35    125.92 o
   0   0  12    13034.59    13581.71    178.04 o
   2   0  12     2672.45     2457.96     40.86 o
   4   0  12      150.01      163.28     15.26 o
   6   0  12     3230.93     3509.21     67.56 o
   8   0  12    10986.41    10644.41    170.89 o
  10   0  12     2114.15     1999.77     49.95 o
  12   0  12     3895.47     4023.91    101.14 o
  14   0  12     1284.00     1314.83     63.56 o
  16   0  12     3553.91     3801.04    134.58 o
  18   0  12       28.06       27.50     43.04 o
  20   0  12     1044.43     1012.41     83.95 o
 -27   1  12       25.29       20.74     34.39 o
 -25   1  12      170.06      160.34     30.06 o
 -23   1  12      154.55      145.48     27.06 o
 -21   1  12       27.31       10.72     22.79 o
 -19   1  12     1936.70     1744.62     49.02 o
 -17   1  12      152.31      149.08     16.49 o
 -15   1  12     2398.11     2097.28     35.97 o
 -13   1  12      156.81      156.69     12.03 o
 -11   1  12      930.31      881.92     16.89 o
  -9   1  12     1587.52     1503.20     21.21 o
  -7   1  12      220.72      268.20     10.50 o
  -5   1  12      342.59      329.45     16.12 o
  -3   1  12       11.87       17.86      9.30 o
  -1   1  12      651.52      606.36     17.55 o
   1   1  12      287.76      346.72     17.05 o
   3   1  12      284.35      205.80     26.83 o
   5   1  12      902.94      906.39     19.59 o
   7   1  12      258.64      230.65     15.17 o
   9   1  12     3294.43     3282.51     43.55 o
  11   1  12      633.22      595.78     25.72 o
  13   1  12     1042.86     1050.58     54.12 o
  15   1  12      222.98      240.61     29.49 o
  17   1  12      302.22      278.66     37.71 o
  19   1  12      568.65      677.66     50.89 o
 -26   2  12       58.70       27.13     34.44 o
 -24   2  12       82.37       81.17     29.29 o
 -22   2  12      160.37      243.33     29.32 o
 -20   2  12      149.08      143.95     22.21 o
 -18   2  12      433.09      550.61     27.24 o
 -16   2  12     1546.82     1475.49     31.01 o
 -14   2  12       36.90       39.12     13.05 o
 -12   2  12     4319.78     4171.70     45.95 o
 -10   2  12     4418.89     4191.18     57.51 o
  -8   2  12     3565.88     3386.77     37.70 o
  -6   2  12    11824.08    11567.52    108.94 o
  -4   2  12      848.69      798.74     19.26 o
  -2   2  12    23898.67    25437.14    247.51 o
   0   2  12     3582.95     3692.44     43.62 o
   2   2  12      325.91      286.08     13.07 o
   4   2  12     5470.36     5092.50    152.88 o
   6   2  12     1759.18     1666.31     27.40 o
   8   2  12     2667.07     2524.99     44.54 o
  10   2  12      920.99      862.18     25.17 o
  12   2  12     1175.71     1260.77     30.74 o
  14   2  12       41.28       70.91     25.39 o
  16   2  12      414.42      461.60     38.22 o
  18   2  12       12.23       47.52     45.87 o
  20   2  12        3.66       34.12     58.23 o
 -25   3  12        0.76      -14.96     33.99 o
 -23   3  12      139.94      162.38     28.52 o
 -21   3  12        5.74       20.62     25.20 o
 -19   3  12      740.49      688.93     32.40 o
 -17   3  12       74.07       86.72     20.03 o
 -15   3  12     2554.45     2376.68     42.64 o
 -13   3  12     2185.52     2007.43     33.76 o
 -11   3  12     1043.51      971.21     22.92 o
  -9   3  12     5078.49     4989.39     57.16 o
  -7   3  12      122.01      108.55     13.33 o
  -5   3  12     9222.59     8612.44    188.56 o
  -3   3  12     2789.74     2805.51     40.06 o
  -1   3  12      280.29      260.76     15.23 o
   1   3  12     1068.27     1110.03     23.60 o
   3   3  12     2735.94     2702.32     39.54 o
   5   3  12      343.22      361.09     17.09 o
   7   3  12       46.90       27.43     17.04 o
   9   3  12      970.20      938.50     28.51 o
  11   3  12      193.17      228.61     26.54 o
  13   3  12      616.05      599.33     31.41 o
  15   3  12      807.76      776.32     42.79 o
  17   3  12       99.81       80.41     44.12 o
  19   3  12      961.57      857.05     85.01 o
 -24   4  12      100.68      149.66     31.09 o
 -22   4  12      209.53      265.36     31.84 o
 -20   4  12      207.47      211.36     24.81 o
 -18   4  12      290.25      317.59     24.80 o
 -16   4  12      378.24      316.49     23.02 o
 -14   4  12      960.85      851.46     29.37 o
 -12   4  12       18.20       29.72     15.14 o
 -10   4  12       76.95       60.81     17.17 o
  -8   4  12        6.99       62.18     23.10 o
  -6   4  12      912.03      850.91     31.48 o
  -4   4  12     4015.18     3830.09     51.66 o
  -2   4  12     3214.82     3117.28     44.68 o
   0   4  12     8032.96     7287.39    178.49 o
   2   4  12     2024.22     1844.37     32.68 o
   4   4  12    11408.23    10760.10    123.00 o
   6   4  12      788.46      788.20     26.99 o
   8   4  12     5681.99     5482.74     86.74 o
  10   4  12     1309.12     1246.85     34.04 o
  12   4  12      370.72      385.90     32.66 o
  14   4  12      762.01      748.47     36.69 o
  16   4  12        6.29      -35.14     35.14 o
  18   4  12       92.64       81.72     38.19 o
 -25   5  12       96.84       25.58     62.09 o
 -23   5  12       14.84       41.31     30.91 o
 -21   5  12      365.17      318.92     28.43 o
 -19   5  12      143.36      131.88     25.79 o
 -17   5  12      247.42      207.41     23.93 o
 -15   5  12      877.35      855.20     28.73 o
 -13   5  12       31.09        4.63     21.63 o
 -11   5  12      716.45      599.13     25.19 o
  -9   5  12      156.14      182.38     18.89 o
  -7   5  12     1741.67     1638.78     34.84 o
  -5   5  12      321.31      271.77     17.54 o
  -3   5  12     5303.04     5390.73     69.26 o
  -1   5  12      824.98      758.36     26.09 o
   1   5  12     3665.97     3632.76     51.71 o
   3   5  12     5621.00     5502.47     71.01 o
   5   5  12     1079.17      959.69     29.26 o
   7   5  12     3567.31     3438.12     86.71 o
   9   5  12      393.86      420.39     34.16 o
  11   5  12       45.30       20.72     26.36 o
  13   5  12      204.43      205.90     30.58 o
  15   5  12      310.76      356.58     33.47 o
  17   5  12       62.34      112.46     65.29 o
 -22   6  12        3.40      -24.17     36.99 o
 -20   6  12       21.88       45.55     29.83 o
 -18   6  12       12.53      -25.47     25.47 o
 -16   6  12       27.30       -9.11     30.27 o
 -14   6  12        7.89      -24.31     24.31 o
 -12   6  12       50.62       90.50     23.39 o
 -10   6  12       29.36       66.46     21.06 o
  -8   6  12        2.60        4.66     19.96 o
  -6   6  12      121.43      114.45     21.03 o
  -4   6  12       37.32       67.37     20.21 o
  -2   6  12      202.22      205.18     19.19 o
   0   6  12      404.42      334.76     19.78 o
   2   6  12      132.17      146.98     18.11 o
   4   6  12     1516.19     1330.25     31.48 o
   6   6  12       35.11       31.52     22.69 o
   8   6  12      967.42      969.19     37.78 o
  10   6  12      847.52      768.21     38.03 o
  12   6  12      340.04      351.52     34.60 o
  14   6  12      329.63      427.41     36.07 o
  16   6  12       30.02       44.24     63.96 o
 -21   7  12       11.51       13.59     65.29 o
 -19   7  12        5.88      -13.42     29.86 o
 -17   7  12        8.54      -27.76     29.25 o
 -15   7  12      179.22      172.81     28.21 o
 -13   7  12      136.55      163.75     26.56 o
 -11   7  12      211.99      217.33     28.62 o
  -9   7  12      673.33      701.35     38.72 o
  -7   7  12        6.79       10.82     21.49 o
  -5   7  12       68.52       67.21     22.05 o
  -3   7  12      946.18      894.40     30.71 o
  -1   7  12      432.24      452.73     25.34 o
   1   7  12     1932.21     1802.70     36.41 o
   3   7  12     1131.31     1198.51     48.47 o
   5   7  12      518.23      520.86     46.20 o
   7   7  12     2085.43     2097.57     54.94 o
   9   7  12      456.82      465.07     44.54 o
  11   7  12      574.05      613.87     39.78 o
  13   7  12      376.19      494.45     60.62 o
 -16   8  12      100.14      228.78     34.10 o
 -14   8  12       27.87       66.22     29.52 o
 -12   8  12        4.17       24.05     28.81 o
 -10   8  12       22.77       59.36     28.58 o
  -8   8  12        7.23        9.27     23.46 o
  -6   8  12        4.41       48.07     23.74 o
  -4   8  12       10.46       18.49     23.04 o
  -2   8  12       44.87       58.74     22.83 o
   0   8  12        4.48       20.06     23.92 o
   2   8  12      189.82      198.73     39.09 o
   4   8  12        1.13        1.07     28.72 o
   6   8  12      439.61      484.60     49.66 o
   8   8  12       21.65       23.91     36.60 o
  10   8  12      168.84      234.66     36.45 o
 -13   9  12       55.51       82.08     69.82 o
 -11   9  12       19.90       15.38     30.61 o
  -9   9  12      127.71      127.61     30.92 o
  -7   9  12       44.25       31.97     28.94 o
  -5   9  12      428.35      432.81     30.92 o
  -3   9  12      301.14      323.71     28.94 o
  -1   9  12        4.94       26.34     34.52 o
   1   9  12      226.28      242.95     44.87 o
   3   9  12      214.64      238.71     41.32 o
   5   9  12      223.59      312.80     43.50 o
   7   9  12      234.33      321.93     53.42 o
  -8  10  12       57.64       22.65     45.79 o
  -6  10  12       97.51       73.66     45.21 o
  -4  10  12        0.75      -37.64     38.35 o
  -2  10  12       21.02      -34.53     38.33 o
   0  10  12       36.77       67.69     62.89 o
   2  10  12        0.40      -16.79     78.35 o
 -27   1  13      299.96      345.08     35.45 o
 -25   1  13       36.62       15.10     28.17 o
 -23   1  13      694.19      667.76     39.85 o
 -21   1  13        6.66       12.54     24.02 o
 -19   1  13     1932.47     1813.94     53.11 o
 -17   1  13     1220.88     1192.93     26.89 o
 -15   1  13      246.59      290.32     15.87 o
 -13   1  13      770.76      751.07     19.40 o
 -11   1  13     4085.27     4067.03     62.91 o
  -9   1  13     1463.71     1538.04     22.18 o
  -7   1  13     2247.51     2131.67     26.53 o
  -5   1  13    12438.86    12850.19    129.16 o
  -3   1  13     9829.36    10630.45    108.38 o
  -1   1  13     2901.67     2738.54     34.72 o
   1   1  13    22377.51    22132.80    217.01 o
   3   1  13       11.44       41.09     11.91 o
   5   1  13    20948.93    20420.12    219.48 o
   7   1  13     6120.98     6117.86     75.82 o
   9   1  13     3574.41     3500.11     56.38 o
  11   1  13     2816.00     2719.96     49.43 o
  13   1  13      595.91      532.43     36.65 o
  15   1  13      195.06      259.64     30.87 o
  17   1  13       13.86       18.99     36.36 o
  19   1  13       66.95       83.00     47.33 o
 -26   2  13      157.63      187.84     37.07 o
 -24   2  13      630.97      611.68     39.32 o
 -22   2  13      326.94      364.58     35.43 o
 -20   2  13     2465.41     2203.10     39.88 o
 -18   2  13      462.81      522.31     21.34 o
 -16   2  13     2490.77     2374.23     38.31 o
 -14   2  13        6.49        9.62     13.40 o
 -12   2  13       57.64       63.33     11.73 o
 -10   2  13       24.85       32.24     11.21 o
  -8   2  13      389.07      422.39     14.50 o
  -6   2  13     5065.64     4875.07     55.09 o
  -4   2  13       17.63       27.72     14.53 o
  -2   2  13     9606.18     9774.12    101.13 o
   0   2  13      978.20      974.31     24.85 o
   2   2  13     3068.20     3006.17     38.61 o
   4   2  13     7928.09     7661.50     82.89 o
   6   2  13      253.49      301.91     15.99 o
   8   2  13    12874.79    12438.02    140.86 o
  10   2  13      661.33      687.20     26.86 o
  12   2  13      672.03      672.55     29.46 o
  14   2  13       10.24      -14.50     25.80 o
  16   2  13       47.33       30.92     32.17 o
  18   2  13       83.89      116.47     39.63 o
  20   2  13      118.37      223.06     75.95 o
 -25   3  13       42.58      -29.63     35.64 o
 -23   3  13       31.61       19.50     28.41 o
 -21   3  13        3.80       40.38     24.40 o
 -19   3  13      599.82      550.26     26.58 o
 -17   3  13       94.14      117.24     20.33 o
 -15   3  13     3250.23     3204.43     51.75 o
 -13   3  13       23.09       29.14     15.20 o
 -11   3  13     3895.03     3906.16     69.20 o
  -9   3  13     1775.43     1624.76     29.28 o
  -7   3  13     8023.29     7704.08    108.77 o
  -5   3  13     9427.45     9014.50    103.18 o
  -3   3  13     1100.61      981.03     26.04 o
  -1   3  13     2162.46     1953.34     40.82 o
   1   3  13     4251.54     4291.54     55.82 o
   3   3  13     2253.82     2101.60     34.73 o
   5   3  13     3303.56     3319.52     47.54 o
   7   3  13      267.01      306.35     25.60 o
   9   3  13       29.36       81.00     21.03 o
  11   3  13      315.28      353.18     25.14 o
  13   3  13       74.10       74.58     32.51 o
  15   3  13      603.17      634.16     54.67 o
  17   3  13      475.25      436.31     52.16 o
 -24   4  13       12.75      -28.98     29.86 o
 -22   4  13       71.39       83.20     29.17 o
 -20   4  13      107.90       89.43     24.41 o
 -18   4  13       77.59       51.06     20.47 o
 -16   4  13      306.02      313.23     22.00 o
 -14   4  13      541.63      502.12     28.01 o
 -12   4  13     1240.08     1139.30     38.25 o
 -10   4  13      418.53      412.52     21.70 o
  -8   4  13    10950.11    10230.36    128.94 o
  -6   4  13     2031.14     2014.08     34.38 o
  -4   4  13     4259.46     4135.36     55.80 o
  -2   4  13     3427.88     3461.14     48.80 o
   0   4  13      238.58      198.61     16.82 o
   2   4  13     1976.91     1916.68     33.37 o
   4   4  13     3042.62     2885.86     44.08 o
   6   4  13       57.39       43.65     19.34 o
   8   4  13      587.69      598.15     33.06 o
  10   4  13     1231.30     1174.31     33.84 o
  12   4  13      165.01      185.04     28.50 o
  14   4  13     1216.84     1093.79     67.17 o
  16   4  13        1.47        2.39     51.30 o
 -25   5  13      111.48      172.42     66.36 o
 -23   5  13       39.50       20.40     31.16 o
 -21   5  13       50.10       82.46     30.47 o
 -19   5  13      153.67      212.75     30.05 o
 -17   5  13      156.90      234.63     29.73 o
 -15   5  13     1681.92     1608.07     46.12 o
 -13   5  13        1.98      -20.50     26.85 o
 -11   5  13     1880.80     1854.55     40.67 o
  -9   5  13      279.02      266.34     21.44 o
  -7   5  13     4754.84     4376.37     66.54 o
  -5   5  13      859.18      868.93     24.39 o
  -3   5  13      830.65      737.76     37.08 o
  -1   5  13      156.73      183.26     17.56 o
   1   5  13      482.75      490.57     20.99 o
   3   5  13        8.68       20.23     16.73 o
   5   5  13        8.63       36.13     19.86 o
   7   5  13        5.68       -3.71     20.72 o
   9   5  13      598.13      555.81     31.88 o
  11   5  13      136.47      157.18     29.47 o
  13   5  13      166.00      155.40     31.81 o
  15   5  13      369.12      400.57     42.80 o
 -22   6  13        1.21      -21.19     44.47 o
 -20   6  13       62.69       37.57     34.43 o
 -18   6  13      151.76      142.56     29.15 o
 -16   6  13       33.16       10.58     25.71 o
 -14   6  13      431.48      446.48     29.83 o
 -12   6  13      589.19      593.06     31.27 o
 -10   6  13      663.97      611.03     28.11 o
  -8   6  13     1437.61     1382.00     35.23 o
  -6   6  13       68.26       55.64     20.34 o
  -4   6  13     3064.43     2862.28     50.50 o
  -2   6  13     1524.55     1618.97     43.92 o
   0   6  13      315.13      343.14     23.58 o
   2   6  13      237.87      316.22     23.38 o
   4   6  13      829.90      747.77     29.50 o
   6   6  13        9.64      -19.10     25.58 o
   8   6  13     1118.24     1161.67     40.74 o
  10   6  13      440.21      471.98     36.27 o
  12   6  13      129.72       98.70     32.15 o
  14   6  13      604.95      709.57     40.54 o
  16   6  13        6.76      -46.64     63.43 o
 -19   7  13        5.25        5.93     31.53 o
 -17   7  13       10.38        9.78     28.47 o
 -15   7  13        4.39       20.02     28.16 o
 -13   7  13        4.30       -2.27     23.94 o
 -11   7  13       39.15       27.80     24.37 o
  -9   7  13       58.72       28.98     23.06 o
  -7   7  13      219.99      188.44     22.79 o
  -5   7  13       19.02       13.83     21.25 o
  -3   7  13       48.53       30.25     22.10 o
  -1   7  13       97.34       54.69     21.84 o
   1   7  13      140.85      157.73     21.07 o
   3   7  13      338.14      366.88     30.63 o
   5   7  13       43.65       23.97     27.13 o
   7   7  13       97.60      154.63     31.50 o
   9   7  13       62.82       66.46     30.84 o
  11   7  13      131.46       81.68     33.85 o
  13   7  13      341.49      366.43     73.02 o
 -16   8  13        1.52       -2.30     29.14 o
 -14   8  13      161.94      191.98     32.38 o
 -12   8  13       59.35       66.13     29.60 o
 -10   8  13      538.53      550.51     35.20 o
  -8   8  13      576.02      687.12     34.01 o
  -6   8  13        9.76       12.83     24.46 o
  -4   8  13      495.24      528.07     49.85 o
  -2   8  13      233.49      241.94     26.29 o
   0   8  13      113.23       98.76     32.21 o
   2   8  13      497.05      534.18     41.04 o
   4   8  13       29.79       52.88     38.77 o
   6   8  13       65.02       15.47     36.58 o
   8   8  13       80.67       70.09     32.15 o
  10   8  13       35.83      133.78     66.89 o
 -13   9  13       42.68       86.34     74.62 o
 -11   9  13       72.61       95.34     32.99 o
  -9   9  13       14.67       32.93     31.02 o
  -7   9  13       20.99       10.23     28.77 o
  -5   9  13        3.23       27.07     26.64 o
  -3   9  13        9.43       -2.31     26.42 o
  -1   9  13      126.40      103.11     31.69 o
   1   9  13       92.02      101.64     35.69 o
   3   9  13       17.70       15.21     39.22 o
   5   9  13        0.81       -9.86     71.42 o
   7   9  13       42.35       85.28     70.09 o
  -6  10  13        0.34       24.89     44.62 o
  -4  10  13       87.36       57.83     63.43 o
  -2  10  13       97.51      104.73     67.16 o
 -26   0  14       53.47      122.91     44.75 o
 -24   0  14      110.83       60.84     40.09 o
 -22   0  14      181.98      152.58     37.57 o
 -20   0  14      581.29      664.32     55.03 o
 -18   0  14      111.10      106.02     26.08 o
 -16   0  14     2694.31     2746.64     50.88 o
 -14   0  14     3195.64     3195.29     54.67 o
 -12   0  14    11600.42    12022.73    182.98 o
 -10   0  14    15268.67    15346.82    203.00 o
  -8   0  14      730.08      642.93     29.43 o
  -6   0  14     9140.14     8389.81    135.32 o
  -4   0  14    15214.42    15504.44    237.19 o
  -2   0  14     6659.95     6262.11    104.92 o
   0   0  14    16920.42    16698.58    867.84 o
   2   0  14      920.34      857.60     55.60 o
   4   0  14       13.61       37.94     24.96 o
   6   0  14     4895.34     4515.43     91.53 o
   8   0  14      132.80      126.04     24.96 o
  10   0  14     1530.01     1458.36     55.46 o
  12   0  14     3446.72     3339.37     92.62 o
  14   0  14     2084.80     2047.70    140.31 o
  16   0  14     1343.55     1566.62     69.98 o
  18   0  14      857.83      873.44     61.13 o
 -27   1  14       85.62       73.02     36.85 o
 -25   1  14        0.07      -27.94     27.94 o
 -23   1  14       15.68       37.46     25.88 o
 -21   1  14      250.25      221.14     27.40 o
 -19   1  14      254.88      268.83     20.16 o
 -17   1  14      959.39      894.46     22.41 o
 -15   1  14        7.83       -0.51     13.88 o
 -13   1  14     2549.07     2206.16     29.67 o
 -11   1  14      307.55      295.93     13.13 o
  -9   1  14     2978.59     2751.57     36.04 o
  -7   1  14        6.14       -0.13     10.95 o
  -5   1  14        1.39       10.96     10.86 o
  -3   1  14     1332.48     1335.22     32.11 o
  -1   1  14      791.71      779.55     25.07 o
   1   1  14      896.51      987.82     24.69 o
   3   1  14      739.43      744.20     20.79 o
   5   1  14     1842.07     1787.33     47.79 o
   7   1  14       27.81       49.03     17.65 o
   9   1  14        1.96      -18.42     18.42 o
  11   1  14       32.83       37.59     24.06 o
  13   1  14        7.35      -22.60     26.33 o
  15   1  14      601.43      662.77     38.73 o
  17   1  14       97.04       87.95     37.87 o
  19   1  14       26.34        7.58     74.49 o
 -26   2  14       11.68      -30.09     42.71 o
 -24   2  14       21.77       17.50     33.92 o
 -22   2  14      307.85      306.45     35.31 o
 -20   2  14     1216.52     1249.10     34.48 o
 -18   2  14      324.59      321.16     23.72 o
 -16   2  14     1264.77     1280.53     33.51 o
 -14   2  14      635.42      656.06     20.72 o
 -12   2  14      201.94      203.04     15.42 o
 -10   2  14    11530.84    11436.49    128.05 o
  -8   2  14      612.54      575.82     18.33 o
  -6   2  14    13683.13    13377.19    292.87 o
  -4   2  14     9107.48     9048.19    103.09 o
  -2   2  14     2740.87     2685.30     54.27 o
   0   2  14     7717.85     7339.08     79.28 o
   2   2  14      571.05      532.74     16.63 o
   4   2  14     1161.10     1178.75     34.45 o
   6   2  14      483.12      414.50     19.01 o
   8   2  14      321.58      318.96     31.79 o
  10   2  14       83.89       72.86     21.36 o
  12   2  14     2337.96     2323.45     54.36 o
  14   2  14        8.40       -0.92     27.99 o
  16   2  14      249.71      199.31     38.80 o
  18   2  14      234.40      277.31     43.10 o
 -25   3  14       71.13       87.92     36.85 o
 -23   3  14        9.19       16.17     27.88 o
 -21   3  14      113.82      143.50     27.59 o
 -19   3  14       13.40       14.33     22.71 o
 -17   3  14     1775.62     1673.90     41.86 o
 -15   3  14      130.65      154.50     20.50 o
 -13   3  14     3987.45     3553.11     60.87 o
 -11   3  14     1621.25     1590.06     35.27 o
  -9   3  14     5019.94     4694.57     61.01 o
  -7   3  14    10810.23    10507.82    119.44 o
  -5   3  14      102.88       68.44     14.88 o
  -3   3  14     7819.45     7682.51     90.51 o
  -1   3  14     2075.25     2095.26     34.23 o
   1   3  14      431.97      420.20     18.67 o
   3   3  14      348.62      395.98     17.11 o
   5   3  14      179.53      194.46     17.44 o
   7   3  14       66.59       64.53     19.91 o
   9   3  14     1463.13     1408.44     41.00 o
  11   3  14     1020.89     1013.97     37.34 o
  13   3  14       22.62       46.15     40.98 o
  15   3  14      808.92      800.67     59.64 o
  17   3  14      918.96     1017.16     64.12 o
 -24   4  14        5.31      -12.96     29.09 o
 -22   4  14      347.84      461.11     34.93 o
 -20   4  14      544.14      606.98     33.78 o
 -18   4  14      312.47      336.16     27.48 o
 -16   4  14     1040.59     1047.02     35.95 o
 -14   4  14      217.93      216.62     24.22 o
 -12   4  14       71.84       97.79     20.36 o
 -10   4  14       24.54       32.60     17.04 o
  -8   4  14     2328.42     2228.48     41.60 o
  -6   4  14     3883.30     3590.94     50.98 o
  -4   4  14     1880.32     1731.88     32.01 o
  -2   4  14      349.92      329.90     18.37 o
   0   4  14     3938.92     3566.49     50.85 o
   2   4  14     2192.48     1967.55     45.34 o
   4   4  14      927.05      869.29     24.94 o
   6   4  14     1566.88     1531.53     36.32 o
   8   4  14       10.86       35.10     22.03 o
  10   4  14     1329.25     1362.87     37.25 o
  12   4  14      724.80      758.78     44.77 o
  14   4  14      300.64      328.12     53.02 o
  16   4  14      220.92      284.80     50.64 o
 -23   5  14       45.33      -24.60     35.59 o
 -21   5  14        0.37       31.58     29.68 o
 -19   5  14      396.50      391.10     31.41 o
 -17   5  14      526.24      513.81     32.22 o
 -15   5  14      453.64      391.38     28.26 o
 -13   5  14     1115.05     1064.38     35.62 o
 -11   5  14      200.26      197.50     20.70 o
  -9   5  14      463.04      427.71     30.52 o
  -7   5  14     3077.11     3036.14     51.58 o
  -5   5  14       77.48      107.57     18.27 o
  -3   5  14      149.33      158.68     17.65 o
  -1   5  14     6226.73     5783.98     74.88 o
   1   5  14        2.85       22.71     17.63 o
   3   5  14     5591.50     5545.83     77.75 o
   5   5  14      671.19      681.98     27.54 o
   7   5  14      171.57      132.13     22.57 o
   9   5  14      909.54      868.85     37.08 o
  11   5  14       71.97       44.76     28.20 o
  13   5  14      232.94      242.70     33.76 o
 -22   6  14        9.34       94.61     74.35 o
 -20   6  14       38.48       99.44     31.01 o
 -18   6  14        7.12       32.32     28.27 o
 -16   6  14        9.68       34.18     27.00 o
 -14   6  14        3.68       -3.06     24.76 o
 -12   6  14       36.28      -12.11     23.23 o
 -10   6  14      257.48      227.33     23.92 o
  -8   6  14      795.00      682.36     27.89 o
  -6   6  14      775.16      673.40     28.30 o
  -4   6  14       58.62       49.78     21.18 o
  -2   6  14      109.94       85.38     17.40 o
   0   6  14      299.39      278.86     26.66 o
   2   6  14       50.84       10.58     19.25 o
   4   6  14       91.60       92.13     22.39 o
   6   6  14      242.77      253.55     30.05 o
   8   6  14      150.62      182.99     36.89 o
  10   6  14      617.58      693.99     38.75 o
  12   6  14       26.78       42.61     31.82 o
  14   6  14      265.38      366.12     51.40 o
 -19   7  14      313.57      447.18     76.48 o
 -17   7  14       52.11       65.23     43.50 o
 -15   7  14      361.71      323.18     31.77 o
 -13   7  14      377.33      441.37     31.70 o
 -11   7  14       23.82       -2.47     25.67 o
  -9   7  14        6.28       16.14     22.34 o
  -7   7  14       54.27      101.62     23.20 o
  -5   7  14      460.56      520.06     31.01 o
  -3   7  14      201.71      179.45     24.50 o
  -1   7  14      819.13      734.51     29.75 o
   1   7  14        9.03        9.59     20.59 o
   3   7  14     1557.49     1428.05     43.70 o
   5   7  14     1131.64     1102.04     52.57 o
   7   7  14      445.52      476.47     36.30 o
   9   7  14     1155.50     1276.53     60.01 o
  11   7  14        5.47        1.09     33.46 o
 -16   8  14       39.26      -59.16     59.16 o
 -14   8  14       17.86       56.68     31.53 o
 -12   8  14        8.43       27.62     31.39 o
 -10   8  14       12.21       43.92     29.44 o
  -8   8  14        0.73      -18.13     32.67 o
  -6   8  14        4.19      -14.31     25.12 o
  -4   8  14       14.76       31.88     25.20 o
  -2   8  14      179.93      169.48     33.07 o
   0   8  14       28.10       18.69     23.87 o
   2   8  14      315.35      339.19     39.26 o
   4   8  14      115.94       93.07     32.45 o
   6   8  14      268.16      348.85     36.72 o
   8   8  14      187.17      196.00     41.11 o
 -11   9  14       66.84       43.97     68.49 o
  -9   9  14       54.15       55.38     46.62 o
  -7   9  14      232.86      254.01     32.06 o
  -5   9  14        2.94      -11.54     27.56 o
  -3   9  14       54.61       57.96     27.78 o
  -1   9  14      109.73       62.06     35.70 o
   1   9  14      105.32       81.58     39.00 o
   3   9  14      305.53      416.68     55.17 o
 -27   1  15       40.63      108.46     61.56 o
 -25   1  15      405.09      473.83     34.92 o
 -23   1  15      143.09      111.26     27.66 o
 -21   1  15     1121.68     1170.86     37.45 o
 -19   1  15      380.28      387.32     25.98 o
 -17   1  15     1077.28     1010.22     24.37 o
 -15   1  15     3742.85     3434.07     44.82 o
 -13   1  15       20.15       -2.58     13.57 o
 -11   1  15     1728.79     1637.25     28.77 o
  -9   1  15     1170.42     1238.58     22.76 o
  -7   1  15       44.69       57.89     12.07 o
  -5   1  15     2136.19     2055.62     32.80 o
  -3   1  15     2665.10     2444.36     39.91 o
  -1   1  15      685.54      740.88     26.26 o
   1   1  15    14050.74    14124.19    155.78 o
   3   1  15    14053.13    13904.86    154.38 o
   5   1  15     5799.46     5316.88     98.60 o
   7   1  15    19273.39    19347.21    211.65 o
   9   1  15       67.82      120.75     22.42 o
  11   1  15     3896.49     3788.74     71.19 o
  13   1  15      528.17      584.02     33.55 o
  15   1  15      132.96      145.84     31.28 o
  17   1  15      488.21      580.66     44.08 o
 -26   2  15       36.74        4.03     33.79 o
 -24   2  15      369.17      320.62     37.77 o
 -22   2  15       14.64       19.89     31.71 o
 -20   2  15     1183.54     1124.47     41.64 o
 -18   2  15      542.15      495.39     25.07 o
 -16   2  15      769.14      734.67     26.14 o
 -14   2  15     2194.51     2140.08     40.57 o
 -12   2  15     1325.45     1365.47     27.82 o
 -10   2  15     1110.72     1087.45     24.86 o
  -8   2  15     1372.65     1423.64     27.18 o
  -6   2  15       24.32       19.13     13.92 o
  -4   2  15      714.78      570.44     18.92 o
  -2   2  15      195.88      187.86     15.01 o
   0   2  15     2994.69     2734.69     45.68 o
   2   2  15      208.14      222.85     19.67 o
   4   2  15     6904.61     6745.72     91.71 o
   6   2  15     1434.34     1379.87     33.51 o
   8   2  15      793.54      720.38     32.26 o
  10   2  15      400.82      392.23     28.82 o
  12   2  15       65.30       78.45     33.86 o
  14   2  15      725.61      756.30     45.08 o
  16   2  15       26.17      -26.69     46.90 o
 -25   3  15        8.68       39.36     35.30 o
 -23   3  15       30.02       10.63     32.36 o
 -21   3  15       55.78       45.41     25.70 o
 -19   3  15      248.30      346.02     28.57 o
 -17   3  15      775.80      761.54     31.37 o
 -15   3  15     1417.90     1390.70     34.32 o
 -13   3  15     4611.72     4544.28    103.64 o
 -11   3  15     1785.13     1645.99     40.95 o
  -9   3  15    10245.80     9893.26    142.46 o
  -7   3  15      971.20      895.80     24.14 o
  -5   3  15     4283.11     4005.14     54.18 o
  -3   3  15     1743.53     1571.82     29.74 o
  -1   3  15      334.93      291.44     18.12 o
   1   3  15     3416.74     3075.31     45.44 o
   3   3  15       17.81       70.34     26.04 o
   5   3  15       40.98       76.17     19.31 o
   7   3  15     1334.87     1321.87     43.39 o
   9   3  15        7.69        8.48     29.35 o
  11   3  15      661.57      676.40     34.23 o
  13   3  15      229.79      228.42     59.56 o
  15   3  15       79.04      100.99     49.40 o
 -24   4  15       37.21       45.41     44.69 o
 -22   4  15       26.18       27.22     28.89 o
 -20   4  15      204.03      182.57     29.16 o
 -18   4  15      408.29      376.26     31.26 o
 -16   4  15        7.27        2.13     23.45 o
 -14   4  15      340.35      313.59     23.01 o
 -12   4  15     2356.16     2158.50     42.37 o
 -10   4  15      111.84       96.56     19.30 o
  -8   4  15      480.13      464.76     23.05 o
  -6   4  15       93.33       72.29     17.46 o
  -4   4  15       32.67       37.86     15.60 o
  -2   4  15     1445.20     1358.51     29.48 o
   0   4  15     1319.08     1399.61     30.08 o
   2   4  15       23.73       20.43     17.84 o
   4   4  15     1345.16     1387.34     30.48 o
   6   4  15     1202.39     1213.90     39.01 o
   8   4  15        3.89       -6.24     25.32 o
  10   4  15     2641.98     2714.76     60.75 o
  12   4  15      417.64      521.33     42.42 o
  14   4  15      131.78      115.85     50.08 o
 -23   5  15        2.54       39.17     45.04 o
 -21   5  15        6.98      -23.63     29.63 o
 -19   5  15      122.57      102.95     29.23 o
 -17   5  15      556.36      506.39     32.38 o
 -15   5  15        2.25       18.36     25.40 o
 -13   5  15      627.48      693.90     28.00 o
 -11   5  15       68.71       34.28     20.40 o
  -9   5  15     1165.68     1235.17     32.88 o
  -7   5  15      312.43      350.41     35.25 o
  -5   5  15     1275.65     1193.07     30.05 o
  -3   5  15      123.96      132.40     18.65 o
  -1   5  15      244.32      261.75     20.23 o
   1   5  15       61.38       98.81     19.20 o
   3   5  15      203.59      204.65     20.40 o
   5   5  15     1018.04      997.68     31.75 o
   7   5  15       74.62       78.54     23.54 o
   9   5  15       88.80       51.25     28.19 o
  11   5  15       21.18       10.86     34.82 o
  13   5  15        0.91      -28.46     37.91 o
 -22   6  15       12.68      -65.02     65.02 o
 -20   6  15       10.98      -16.62     30.58 o
 -18   6  15       82.91       34.03     30.19 o
 -16   6  15       40.96       40.16     27.04 o
 -14   6  15        2.34      -26.01     26.01 o
 -12   6  15      728.87      690.78     34.04 o
 -10   6  15      560.38      597.54     28.85 o
  -8   6  15      987.50      910.00     30.81 o
  -6   6  15     4514.29     4370.02     69.41 o
  -4   6  15        4.17       10.20     21.52 o
  -2   6  15     2469.67     2501.04     44.18 o
   0   6  15      450.25      557.84     24.94 o
   2   6  15       24.51       44.21     20.32 o
   4   6  15      812.59      879.90     32.85 o
   6   6  15      124.12       74.43     27.83 o
   8   6  15      130.02      133.84     31.39 o
  10   6  15      403.42      435.49     36.20 o
  12   6  15      111.46      134.49     42.86 o
 -17   7  15      108.29       77.03     30.41 o
 -15   7  15        0.27       -5.06     29.82 o
 -13   7  15       78.75      102.72     28.10 o
 -11   7  15        0.47       -4.35     24.78 o
  -9   7  15        8.05       10.79     23.61 o
  -7   7  15       15.48       11.25     22.34 o
  -5   7  15       12.54      -14.98     22.62 o
  -3   7  15       70.47       61.38     21.16 o
  -1   7  15      129.39      122.54     24.52 o
   1   7  15        9.24       26.08     21.74 o
   3   7  15      138.80      136.95     27.23 o
   5   7  15      197.30      253.51     34.60 o
   7   7  15       88.44      126.26     32.00 o
   9   7  15      391.25      423.24     37.92 o
  11   7  15       20.03       37.58     63.43 o
 -14   8  15        4.62      -25.82     43.12 o
 -12   8  15      548.30      522.52     36.69 o
 -10   8  15      235.52      258.90     31.80 o
  -8   8  15      222.94      209.30     28.47 o
  -6   8  15      602.53      590.07     31.63 o
  -4   8  15       50.17       38.15     26.47 o
  -2   8  15     1010.31     1053.10     37.31 o
   0   8  15      213.39      265.47     28.79 o
   2   8  15      117.54      110.78     36.83 o
   4   8  15      320.09      339.66     37.19 o
   6   8  15        8.61       31.12     36.05 o
   8   8  15      208.39      224.39     68.76 o
  -9   9  15      131.37       93.36     48.80 o
  -7   9  15      116.77      134.83     30.31 o
  -5   9  15      123.58      150.35     30.00 o
  -3   9  15      185.97      148.62     30.28 o
  -1   9  15        7.43        6.88     38.51 o
   1   9  15       24.23       53.63     46.34 o
 -26   0  16       96.84       95.61     42.95 o
 -24   0  16       17.47      -30.30     39.94 o
 -22   0  16      233.74      253.78     54.76 o
 -20   0  16      312.00      324.39     65.02 o
 -18   0  16       92.60      103.29     26.90 o
 -16   0  16       49.91       34.39     19.75 o
 -14   0  16      200.46      214.86     24.74 o
 -12   0  16     2610.40     2514.04     55.72 o
 -10   0  16      118.51      183.32     22.31 o
  -8   0  16    13114.60    12458.33    195.90 o
  -6   0  16        8.38        7.49     18.58 o
  -4   0  16    21295.39    21197.37    321.40 o
  -2   0  16     7949.89     8008.63    190.69 o
   0   0  16     2003.15     1718.23     57.31 o
   2   0  16     8497.41     8294.34    139.77 o
   4   0  16       76.27      120.25     25.10 o
   6   0  16     4455.23     4176.39     82.14 o
   8   0  16      322.04      282.86     29.33 o
  10   0  16     1296.39     1270.65     56.95 o
  12   0  16      255.90      281.70     43.22 o
  14   0  16      387.76      389.99     49.68 o
  16   0  16       91.07      113.96     50.73 o
  18   0  16       19.28       12.53     68.76 o
 -27   1  16        4.65      -15.72     63.69 o
 -25   1  16      162.39      172.72     35.74 o
 -23   1  16      150.96      157.13     33.60 o
 -21   1  16      336.52      387.02     32.85 o
 -19   1  16      119.65      128.02     19.38 o
 -17   1  16      124.51      164.96     20.28 o
 -15   1  16        8.23       19.84     16.70 o
 -13   1  16      109.23       98.61     17.19 o
 -11   1  16      533.58      468.96     17.30 o
  -9   1  16      261.96      265.66     16.19 o
  -7   1  16      688.88      549.70     18.63 o
  -5   1  16      241.78      259.76     15.94 o
  -3   1  16      106.36       91.75     14.48 o
  -1   1  16      192.85      207.41     16.49 o
   1   1  16     1342.11     1530.54     37.49 o
   3   1  16     2023.72     1907.76     73.83 o
   5   1  16        2.89       20.86     17.15 o
   7   1  16     1633.85     1538.33     36.93 o
   9   1  16      413.24      426.52     26.25 o
  11   1  16       23.98       43.78     27.26 o
  13   1  16        1.01      -27.11     27.11 o
  15   1  16       28.53       66.20     32.95 o
  17   1  16        0.60       48.50     40.11 o
 -26   2  16       76.13       78.08     61.56 o
 -24   2  16      213.16      240.60     45.03 o
 -22   2  16      136.28      133.62     40.25 o
 -20   2  16      555.08      545.46     41.97 o
 -18   2  16       50.93       67.56     23.70 o
 -16   2  16      171.56      186.16     21.66 o
 -14   2  16      919.77      996.06     28.76 o
 -12   2  16       33.26       49.68     15.82 o
 -10   2  16      891.56      909.00     26.02 o
  -8   2  16     3084.34     3117.64     55.82 o
  -6   2  16     2007.67     1928.70     47.12 o
  -4   2  16    10094.20     9839.16    126.86 o
  -2   2  16     4279.21     4218.96     96.06 o
   0   2  16     3887.07     3681.83     57.01 o
   2   2  16     1898.82     1754.63     36.70 o
   4   2  16       26.13       12.65     22.00 o
   6   2  16       95.57       83.18     19.70 o
   8   2  16     1556.77     1469.77     41.51 o
  10   2  16      729.26      686.69     33.56 o
  12   2  16      424.51      404.89     47.47 o
  14   2  16      758.16      736.97     46.81 o
  16   2  16        7.76      -50.97     95.01 o
 -25   3  16        5.00       -3.20     60.76 o
 -23   3  16       46.04       -5.36     33.68 o
 -21   3  16       22.67       53.41     28.30 o
 -19   3  16      280.42      294.36     27.48 o
 -17   3  16       29.84       18.51     24.26 o
 -15   3  16      160.41      156.24     27.35 o
 -13   3  16       44.34       27.55     20.08 o
 -11   3  16     1331.77     1205.28     30.47 o
  -9   3  16      196.48      189.17     17.34 o
  -7   3  16     4829.80     4375.27     93.64 o
  -5   3  16     3366.04     3412.42     49.30 o
  -3   3  16      973.94      863.47     36.09 o
  -1   3  16     3585.17     3526.30     56.46 o
   1   3  16      186.98      167.92     20.68 o
   3   3  16     2317.75     2206.97     42.75 o
   5   3  16      142.20      181.59     21.81 o
   7   3  16       16.22       -0.96     24.65 o
   9   3  16        3.48      -24.04     27.26 o
  11   3  16        8.63        9.01     27.94 o
  13   3  16      261.68      278.99     52.90 o
  15   3  16        0.82       15.08     49.68 o
 -24   4  16      178.49      294.47     76.22 o
 -22   4  16        5.21       -5.78     47.31 o
 -20   4  16      476.64      628.68     33.91 o
 -18   4  16        9.13        3.17     26.09 o
 -16   4  16      550.57      619.94     31.35 o
 -14   4  16      862.14      887.63     29.88 o
 -12   4  16        3.29      -13.89     19.32 o
 -10   4  16      321.22      348.51     24.08 o
  -8   4  16       52.18       42.42     18.92 o
  -6   4  16      218.60      180.08     19.09 o
  -4   4  16     1445.94     1462.26     30.81 o
  -2   4  16      740.55      681.65     23.18 o
   0   4  16      177.21      182.25     18.76 o
   2   4  16     2044.12     1896.66     35.88 o
   4   4  16     1963.66     1737.34     39.04 o
   6   4  16      423.06      434.02     31.24 o
   8   4  16     1866.82     1742.97     47.22 o
  10   4  16        8.86       33.23     29.18 o
  12   4  16      483.22      485.41     43.75 o
  14   4  16       25.97      -49.51     49.51 o
 -23   5  16       56.39        3.66     46.46 o
 -21   5  16       38.16       26.04     30.26 o
 -19   5  16       14.66       26.03     29.22 o
 -17   5  16      414.87      360.39     31.25 o
 -15   5  16      318.47      351.07     28.93 o
 -13   5  16      616.93      615.12     28.17 o
 -11   5  16     1913.60     1934.42     41.99 o
  -9   5  16       91.57       91.94     21.34 o
  -7   5  16     1396.69     1379.86     35.06 o
  -5   5  16      634.94      560.14     29.33 o
  -3   5  16       61.78       70.24     18.66 o
  -1   5  16     2803.76     2720.61     45.33 o
   1   5  16      813.69      833.20     26.43 o
   3   5  16        2.66       -1.70     17.77 o
   5   5  16     1951.21     1902.04     43.40 o
   7   5  16      613.33      612.81     35.44 o
   9   5  16      594.74      603.84     42.66 o
  11   5  16      368.88      346.89     39.56 o
  13   5  16       46.73      -69.82     69.82 o
 -20   6  16      102.50      166.75     37.48 o
 -18   6  16       40.09       86.77     30.32 o
 -16   6  16      167.51      209.71     29.73 o
 -14   6  16       36.22       76.13     26.51 o
 -12   6  16        0.24       -5.56     21.75 o
 -10   6  16        1.50        7.59     23.15 o
  -8   6  16        1.33       -0.75     21.92 o
  -6   6  16      280.15      246.44     25.35 o
  -4   6  16       49.62       16.96     22.86 o
  -2   6  16       55.50       15.23     20.69 o
   0   6  16      117.93      106.79     21.08 o
   2   6  16      302.92      259.34     23.17 o
   4   6  16        1.52       62.88     24.17 o
   6   6  16      290.04      270.46     31.51 o
   8   6  16      169.22      192.25     33.00 o
  10   6  16        2.86       -3.03     38.50 o
  12   6  16      361.59      450.91     81.55 o
 -17   7  16      530.17      632.89     38.72 o
 -15   7  16        1.47        3.18     30.15 o
 -13   7  16      104.20      149.60     31.01 o
 -11   7  16       95.67       90.32     29.01 o
  -9   7  16       57.50       73.45     36.34 o
  -7   7  16      536.70      567.19     29.95 o
  -5   7  16      422.49      434.60     28.63 o
  -3   7  16       24.56       11.64     23.23 o
  -1   7  16      336.46      358.35     27.77 o
   1   7  16     1710.45     1658.15     57.30 o
   3   7  16        3.82       19.32     29.94 o
   5   7  16     1407.12     1470.21     57.86 o
   7   7  16      676.53      831.93     42.72 o
   9   7  16      170.61      166.56     65.82 o
 -12   8  16        9.66       28.21     29.80 o
 -10   8  16        1.91       35.75     31.21 o
  -8   8  16        1.59       -7.14     27.09 o
  -6   8  16       15.16        1.32     26.40 o
  -4   8  16       29.57       47.06     26.90 o
  -2   8  16       75.63      128.73     28.71 o
   0   8  16      108.23       36.67     36.15 o
   2   8  16       35.22       -2.23     39.85 o
   4   8  16      216.68      257.92     42.54 o
   6   8  16       47.04        8.21     73.69 o
  -7   9  16       80.42      162.20     51.03 o
  -5   9  16       49.04       36.10     66.99 o
  -3   9  16        7.26      -12.33     35.66 o
 -25   1  17       67.01      117.27     49.30 o
 -23   1  17      199.22      156.37     42.13 o
 -21   1  17        4.89       27.86     34.27 o
 -19   1  17     1493.86     1551.55     41.76 o
 -17   1  17      524.25      561.65     25.48 o
 -15   1  17      351.23      342.23     26.30 o
 -13   1  17     1279.79     1312.68     31.66 o
 -11   1  17       30.21       67.17     20.84 o
  -9   1  17     3459.63     3360.46     60.02 o
  -7   1  17     1393.46     1447.21     34.92 o
  -5   1  17       12.70       13.20     16.54 o
  -3   1  17      923.55      919.46     26.99 o
  -1   1  17     4426.27     4297.78     57.51 o
   1   1  17       79.33       87.31     19.29 o
   3   1  17     3103.04     2938.09     45.16 o
   5   1  17     4204.02     3988.78     63.86 o
   7   1  17       17.10       36.22     19.89 o
   9   1  17     1424.87     1354.65     37.26 o
  11   1  17       37.19       70.31     28.67 o
  13   1  17      846.80      921.01     41.28 o
  15   1  17      206.89      274.26     36.89 o
 -24   2  17        4.19       11.43     41.41 o
 -22   2  17      600.12      644.14     49.75 o
 -20   2  17      252.58      260.84     28.41 o
 -18   2  17      662.00      631.37     31.13 o
 -16   2  17      152.10      150.22     23.33 o
 -14   2  17       32.14       27.53     19.51 o
 -12   2  17       31.18       25.07     16.62 o
 -10   2  17      230.28      200.61     19.72 o
  -8   2  17        0.20       15.82     17.86 o
  -6   2  17       15.48       22.64     18.87 o
  -4   2  17      134.01       98.41     23.62 o
  -2   2  17      120.47       77.05     17.86 o
   0   2  17      478.63      479.61     27.96 o
   2   2  17     1127.13     1001.02     28.60 o
   4   2  17       93.75      121.00     19.96 o
   6   2  17      122.66       97.21     22.68 o
   8   2  17      983.60      995.75     38.67 o
  10   2  17      121.57      137.05     33.58 o
  12   2  17      545.64      584.18     43.94 o
  14   2  17       65.28       66.52     37.07 o
 -25   3  17        3.52       64.76     63.16 o
 -23   3  17       15.01       45.40     34.17 o
 -21   3  17        7.73       46.66     29.31 o
 -19   3  17       53.45       55.50     26.94 o
 -17   3  17      919.37      909.57     35.25 o
 -15   3  17      392.65      372.51     27.14 o
 -13   3  17     2550.04     2552.99     47.36 o
 -11   3  17       18.30        0.82     19.11 o
  -9   3  17     4287.17     4212.94     66.92 o
  -7   3  17     1949.81     1882.03     47.59 o
  -5   3  17       45.12       15.79     19.10 o
  -3   3  17     1889.76     1721.23     59.00 o
  -1   3  17      214.53      219.56     21.88 o
   1   3  17       50.90       21.77     20.07 o
   3   3  17     2711.84     2515.46     47.44 o
   5   3  17      798.43      819.70     29.87 o
   7   3  17     2169.65     2018.01     50.70 o
   9   3  17      415.01      447.27     33.72 o
  11   3  17        0.09        7.91     29.86 o
  13   3  17      240.27      250.77     53.08 o
 -24   4  17       13.14       62.63     65.02 o
 -22   4  17      260.62      240.72     33.42 o
 -20   4  17       31.84       -2.84     28.71 o
 -18   4  17       85.33       49.61     26.17 o
 -16   4  17      747.60      690.52     32.16 o
 -14   4  17       81.57      109.32     22.72 o
 -12   4  17      832.46      695.19     27.73 o
 -10   4  17       15.83      -19.47     19.47 o
  -8   4  17        6.77      -11.47     19.27 o
  -6   4  17     1115.41     1030.05     28.07 o
  -4   4  17     1010.37     1014.13     46.94 o
  -2   4  17       73.92       85.58     18.89 o
   0   4  17      185.33      179.73     20.91 o
   2   4  17     3348.78     3079.01     54.46 o
   4   4  17      311.02      344.10     25.06 o
   6   4  17     1902.03     1857.23     74.35 o
   8   4  17     1046.58     1040.03     40.08 o
  10   4  17       72.88       51.53     34.06 o
  12   4  17      676.25      690.59     47.80 o
 -23   5  17       85.17       65.02     73.02 o
 -21   5  17        0.46      -25.53     31.62 o
 -19   5  17       78.13       29.98     29.41 o
 -17   5  17       29.47       31.30     25.27 o
 -15   5  17       34.61       49.73     25.93 o
 -13   5  17       37.83       72.59     22.38 o
 -11   5  17      213.37      241.64     25.06 o
  -9   5  17      782.04      730.18     29.43 o
  -7   5  17     2776.96     2581.91     49.37 o
  -5   5  17      211.59      171.06     23.16 o
  -3   5  17     1813.72     1818.33     37.13 o
  -1   5  17     1208.17     1196.76     36.35 o
   1   5  17     3082.15     2938.88     63.12 o
   3   5  17     2890.00     2698.06     52.25 o
   5   5  17      441.34      445.84     36.12 o
   7   5  17      823.30      796.88     39.31 o
   9   5  17       90.68       91.40     38.11 o
  11   5  17      416.09      433.95     55.17 o
  13   5  17        6.91      -37.58     71.42 o
 -20   6  17        0.65      -26.47     43.07 o
 -18   6  17       11.02       28.40     29.41 o
 -16   6  17       36.46       13.88     29.37 o
 -14   6  17       25.97       33.69     25.61 o
 -12   6  17      181.56      197.19     25.49 o
 -10   6  17      882.15      821.72     32.29 o
  -8   6  17      667.57      653.06     37.32 o
  -6   6  17      566.65      600.51     29.56 o
  -4   6  17     1860.21     1990.71     62.20 o
  -2   6  17        2.22       40.91     21.41 o
   0   6  17     2240.16     2357.74     44.61 o
   2   6  17      622.24      654.27     30.44 o
   4   6  17     1009.60     1025.71     37.57 o
   6   6  17      595.95      552.66     45.11 o
   8   6  17       42.58       -8.95     36.55 o
  10   6  17       73.89      190.28     71.95 o
 -17   7  17       39.90       65.56     60.49 o
 -15   7  17       10.01       21.42     31.00 o
 -13   7  17       29.34       43.08     30.04 o
 -11   7  17        0.06      -28.19     28.19 o
  -9   7  17       54.15       62.50     25.43 o
  -7   7  17       22.83       56.87     25.46 o
  -5   7  17       38.38       60.00     26.22 o
  -3   7  17        4.35      -19.77     23.32 o
  -1   7  17       30.53       31.98     25.30 o
   1   7  17      258.78      284.52     29.31 o
   3   7  17       10.76       13.10     31.72 o
   5   7  17      265.78      285.53     35.44 o
   7   7  17      194.83      251.04     79.15 o
 -12   8  17       81.06       43.17     60.76 o
 -10   8  17      301.85      321.65     33.93 o
  -8   8  17        1.72        5.20     26.32 o
  -6   8  17      394.54      394.45     32.41 o
  -4   8  17      703.06      843.43     36.58 o
  -2   8  17       24.32      -12.06     27.62 o
   0   8  17      585.05      676.13     52.00 o
   2   8  17       34.79       21.31     36.53 o
   4   8  17      377.58      376.27     52.24 o
  -3   9  17      101.28      223.48     62.89 o
 -24   0  18       39.44       77.55     59.43 o
 -22   0  18      102.88       89.01     55.70 o
 -20   0  18      227.32      192.41     54.10 o
 -18   0  18      172.71      125.56     36.46 o
 -16   0  18      700.76      683.38     34.17 o
 -14   0  18      479.22      493.43     32.20 o
 -12   0  18     8181.65     8191.27    143.14 o
 -10   0  18     3449.77     3446.23     70.17 o
  -8   0  18     3767.77     3446.99     69.84 o
  -6   0  18    11186.09    10764.48    396.73 o
  -4   0  18      632.24      602.13     41.30 o
  -2   0  18     6837.36     6497.50    113.67 o
   0   0  18     2818.98     2871.92     62.70 o
   2   0  18     1858.41     1650.47     81.42 o
   4   0  18     2324.81     2110.71     54.70 o
   6   0  18       43.57      -16.40     26.50 o
   8   0  18     1630.53     1636.46     74.67 o
  10   0  18      608.52      640.84     49.48 o
  12   0  18      268.65      298.31     49.52 o
  14   0  18       93.75      200.23     86.08 o
  16   0  18       17.61      -62.09     76.22 o
 -25   1  18       19.74       27.89     42.41 o
 -23   1  18      105.76      107.65     54.23 o
 -21   1  18        1.71      -29.31     54.63 o
 -19   1  18      233.84      232.69     31.83 o
 -17   1  18      462.63      443.64     28.96 o
 -15   1  18        1.07       23.86     23.78 o
 -13   1  18     2852.07     2819.14     49.23 o
 -11   1  18        4.84       10.72     18.74 o
  -9   1  18     2400.49     2289.94     50.88 o
  -7   1  18      253.08      274.45     27.10 o
  -5   1  18     1027.02      919.36     26.99 o
  -3   1  18     1042.50      985.59     27.65 o
  -1   1  18      243.94      239.44     23.76 o
   1   1  18      194.85      196.03     21.30 o
   3   1  18        2.59        4.55     19.37 o
   5   1  18      174.23      230.57     24.11 o
   7   1  18     1672.56     1611.36     39.47 o
   9   1  18       39.95       60.62     26.90 o
  11   1  18        7.37       29.93     35.45 o
  13   1  18      212.15      198.61     36.91 o
  15   1  18       77.29      144.99     42.52 o
 -24   2  18       63.44       26.37    101.93 o
 -22   2  18      153.84      135.68     44.37 o
 -20   2  18        4.39       -7.18     26.34 o
 -18   2  18      583.73      681.64     32.42 o
 -16   2  18      311.65      327.82     30.54 o
 -14   2  18     1243.94     1264.84     38.33 o
 -12   2  18     1201.43     1278.87     32.68 o
 -10   2  18     1368.62     1366.30     33.50 o
  -8   2  18      300.34      272.90     20.43 o
  -6   2  18     4975.78     4885.88     71.29 o
  -4   2  18      204.41      205.72     21.16 o
  -2   2  18     4366.22     4400.12     77.79 o
   0   2  18     1869.88     1717.85     37.58 o
   2   2  18     1078.12     1053.85     31.07 o
   4   2  18     2559.44     2417.56     47.11 o
   6   2  18       13.54       24.31     22.88 o
   8   2  18      523.60      495.72     31.91 o
  10   2  18      807.02      769.35     38.61 o
  12   2  18       57.66       38.13     38.14 o
  14   2  18      245.94      218.62     42.88 o
 -23   3  18        4.91       21.52     33.80 o
 -21   3  18        6.78        9.97     29.13 o
 -19   3  18       75.70       57.83     30.77 o
 -17   3  18       31.69       83.65     25.75 o
 -15   3  18      549.86      465.53     25.68 o
 -13   3  18      651.22      621.05     26.49 o
 -11   3  18      774.39      748.60     46.77 o
  -9   3  18     4556.98     4520.88     69.10 o
  -7   3  18      612.26      646.78     26.72 o
  -5   3  18      904.33      857.81     30.51 o
  -3   3  18     1948.05     1941.12     40.73 o
  -1   3  18       30.15       41.90     20.12 o
   1   3  18     1595.17     1560.13     37.60 o
   3   3  18      854.23      793.72     29.15 o
   5   3  18      157.97      182.12     23.73 o
   7   3  18      599.84      608.34     34.57 o
   9   3  18        4.18       38.03     29.37 o
  11   3  18       24.07       26.68     29.94 o
  13   3  18      102.05      152.65     60.09 o
 -24   4  18       43.05      103.13     65.82 o
 -22   4  18      157.32      268.72     33.52 o
 -20   4  18       52.21       79.15     33.04 o
 -18   4  18      390.23      497.62     33.48 o
 -16   4  18       63.32       71.16     27.01 o
 -14   4  18      238.00      261.75     25.35 o
 -12   4  18      305.70      359.57     24.61 o
 -10   4  18        8.01        5.68     19.07 o
  -8   4  18     1368.43     1399.33     40.64 o
  -6   4  18      158.60      167.16     22.68 o
  -4   4  18      610.63      558.46     25.97 o
  -2   4  18      370.73      390.10     24.82 o
   0   4  18      593.09      547.65     30.11 o
   2   4  18       48.67       35.82     19.48 o
   4   4  18      306.17      292.65     29.09 o
   6   4  18       45.49       97.99     29.04 o
   8   4  18      518.45      537.71     35.42 o
  10   4  18      942.72      928.99     50.31 o
  12   4  18       83.33       62.49     49.56 o
 -21   5  18       55.48       91.96     36.57 o
 -19   5  18       82.96      104.62     31.02 o
 -17   5  18       81.12      100.18     30.06 o
 -15   5  18      329.48      364.71     31.34 o
 -13   5  18      117.93      111.59     23.28 o
 -11   5  18      373.21      363.63     25.99 o
  -9   5  18     1395.77     1263.79     35.93 o
  -7   5  18       13.05        2.32     22.49 o
  -5   5  18     1757.25     1674.75     39.77 o
  -3   5  18      600.67      555.25     29.13 o
  -1   5  18       68.71       94.85     22.29 o
   1   5  18      621.24      692.67     31.23 o
   3   5  18     1286.59     1151.45     42.00 o
   5   5  18      145.60      167.28     30.76 o
   7   5  18     1101.39     1047.98     42.98 o
   9   5  18      168.72      157.84     38.43 o
  11   5  18      231.70      188.14     70.35 o
 -18   6  18      103.60      148.46     31.65 o
 -16   6  18        2.28       -4.36     27.88 o
 -14   6  18       55.21      100.44     27.92 o
 -12   6  18       59.77       90.72     25.93 o
 -10   6  18      227.09      246.33     26.96 o
  -8   6  18       31.35       59.47     25.23 o
  -6   6  18       78.14       78.85     25.34 o
  -4   6  18      266.97      300.51     24.28 o
  -2   6  18       84.65       98.96     22.74 o
   0   6  18      227.11      274.70     35.25 o
   2   6  18        8.40       16.52     28.87 o
   4   6  18       24.71       53.51     29.84 o
   6   6  18        5.25      -26.25     35.69 o
   8   6  18       76.33        4.83     48.49 o
 -15   7  18       75.26      112.73     61.03 o
 -13   7  18       14.39       41.33     30.89 o
 -11   7  18      365.64      383.66     29.97 o
  -9   7  18      298.65      371.81     30.72 o
  -7   7  18      174.30      186.38     28.30 o
  -5   7  18      270.04      316.49     40.98 o
  -3   7  18      143.88      121.59     27.25 o
  -1   7  18      235.16      253.30     29.67 o
   1   7  18      346.04      365.82     30.79 o
   3   7  18       39.98       55.69     38.57 o
   5   7  18       12.28       65.82     71.95 o
 -10   8  18       56.45       90.61     64.49 o
  -8   8  18       15.56       34.13     28.33 o
  -6   8  18       51.39       13.30     31.58 o
  -4   8  18       18.81       51.01     29.02 o
  -2   8  18       47.65       68.67     29.04 o
   0   8  18       67.96       74.88     63.16 o
   2   8  18       10.93       -4.53     66.09 o
 -25   1  19        4.20      -26.92     61.56 o
 -23   1  19      310.15      307.80     66.89 o
 -21   1  19      540.01      666.24     70.89 o
 -19   1  19       89.32       82.17     48.77 o
 -17   1  19     2263.63     2228.54     51.66 o
 -15   1  19      343.92      391.60     28.55 o
 -13   1  19     3875.50     3952.78     62.93 o
 -11   1  19     2623.15     2512.38     46.39 o
  -9   1  19     1118.80     1096.16     30.91 o
  -7   1  19     3063.78     3040.07     89.02 o
  -5   1  19      789.90      758.74     26.55 o
  -3   1  19      812.76      855.57     28.05 o
  -1   1  19     3123.89     2901.44     50.87 o
   1   1  19      679.56      657.71     38.93 o
   3   1  19       14.09       18.40     21.96 o
   5   1  19     1779.89     1727.60     40.12 o
   7   1  19       73.09       59.22     28.26 o
   9   1  19      312.89      301.18     36.96 o
  11   1  19     1275.26     1293.83     87.37 o
  13   1  19      135.22       93.80     39.56 o
 -24   2  19      112.20      202.00     67.42 o
 -22   2  19       20.58       76.75     62.89 o
 -20   2  19      256.51      238.80     37.04 o
 -18   2  19      645.40      669.82     81.69 o
 -16   2  19      247.31      270.64     29.50 o
 -14   2  19     1884.00     1809.48     45.43 o
 -12   2  19      221.69      212.95     26.16 o
 -10   2  19      847.15      822.82     28.64 o
  -8   2  19       26.90       12.81     18.96 o
  -6   2  19        6.77       23.49     20.21 o
  -4   2  19     1437.92     1340.01     34.40 o
  -2   2  19      572.88      480.51     25.54 o
   0   2  19      172.90      177.81     22.12 o
   2   2  19      189.32      190.23     36.63 o
   4   2  19      823.62      811.13     30.49 o
   6   2  19      412.84      412.58     30.30 o
   8   2  19      233.97      242.07     30.69 o
  10   2  19      657.91      736.99     45.46 o
  12   2  19        1.76      -17.66     44.49 o
  14   2  19      756.25      826.66     85.01 o
 -23   3  19       96.89      186.60     46.05 o
 -21   3  19      237.08      273.76     32.50 o
 -19   3  19      170.57      186.41     29.55 o
 -17   3  19      277.08      368.78     35.29 o
 -15   3  19       73.21       48.65     26.99 o
 -13   3  19        5.78       14.88     24.84 o
 -11   3  19      424.64      427.18     28.96 o
  -9   3  19       14.85       30.36     21.01 o
  -7   3  19      259.86      260.09     22.25 o
  -5   3  19      541.37      533.18     25.48 o
  -3   3  19       31.27       41.37     21.53 o
  -1   3  19     1696.70     1694.17     39.12 o
   1   3  19      801.81      730.12     45.83 o
   3   3  19     1771.02     1662.16     39.94 o
   5   3  19     2093.02     1979.55     76.66 o
   7   3  19       27.70       26.29     27.60 o
   9   3  19      833.70      862.50     42.16 o
  11   3  19      331.55      395.47     42.70 o
 -22   4  19        0.65      -18.42     37.68 o
 -20   4  19      681.29      678.18     38.83 o
 -18   4  19      312.12      321.82     38.35 o
 -16   4  19      855.43      822.49     36.56 o
 -14   4  19      484.72      507.31     31.58 o
 -12   4  19       79.12       91.38     24.76 o
 -10   4  19      566.09      528.95     30.13 o
  -8   4  19      896.91      861.98     57.54 o
  -6   4  19       42.41       42.25     22.45 o
  -4   4  19      170.91      168.82     28.98 o
  -2   4  19     1619.75     1427.57     37.31 o
   0   4  19      170.13      160.49     30.03 o
   2   4  19     1431.66     1345.97     38.28 o
   4   4  19      553.95      581.63     34.39 o
   6   4  19       54.47       26.69     29.52 o
   8   4  19      952.48      914.52     40.74 o
  10   4  19      277.49      265.40     41.84 o
 -21   5  19       35.48       15.46     44.11 o
 -19   5  19       75.87       56.42     31.06 o
 -17   5  19      101.02       73.02     29.90 o
 -15   5  19      131.79      113.18     27.66 o
 -13   5  19      162.26      153.21     24.78 o
 -11   5  19      261.42      298.98     26.03 o
  -9   5  19     1314.14     1159.65     60.55 o
  -7   5  19       17.52      -25.47     25.47 o
  -5   5  19      961.76      922.51     36.55 o
  -3   5  19      206.17      174.12     26.00 o
  -1   5  19     1747.27     1685.36     41.94 o
   1   5  19      177.33      143.37     25.99 o
   3   5  19     1268.23     1228.78     44.28 o
   5   5  19       88.83       61.17     31.32 o
   7   5  19      714.18      736.54     48.61 o
   9   5  19      493.03      396.01     74.88 o
 -18   6  19        0.69      -11.99     56.50 o
 -16   6  19       35.58       25.78     30.66 o
 -14   6  19      235.27      212.64     30.31 o
 -12   6  19       33.94       48.85     25.30 o
 -10   6  19        5.50        6.96     25.09 o
  -8   6  19      208.87      193.39     31.32 o
  -6   6  19       88.02      175.71     31.11 o
  -4   6  19      728.72      775.20     47.20 o
  -2   6  19     1377.36     1445.99     50.35 o
   0   6  19      454.33      433.94     31.33 o
   2   6  19     1957.19     1958.90     55.64 o
   4   6  19       19.29       18.71     31.08 o
   6   6  19      567.03      663.44     49.47 o
 -15   7  19       14.64      -37.84     57.30 o
 -13   7  19       40.34       81.55     63.16 o
 -11   7  19        9.25       27.69     27.30 o
  -9   7  19       43.07       53.37     27.68 o
  -7   7  19        4.03       -8.06     37.70 o
  -5   7  19        3.05       59.10     26.54 o
  -3   7  19       54.01       52.14     27.89 o
  -1   7  19        5.84      -30.83     31.41 o
   1   7  19      163.51      153.68     39.43 o
   3   7  19      117.78      124.19     72.22 o
   5   7  19        7.11      -46.90     72.49 o
 -10   8  19       16.27      -32.51     65.02 o
  -8   8  19      263.31      243.46     52.35 o
  -6   8  19        4.14       94.57     39.60 o
  -4   8  19      285.55      379.25     41.36 o
  -2   8  19       23.24        9.57     38.09 o
 -18   0  20      260.49      243.31     59.69 o
 -16   0  20      432.76      473.88     42.52 o
 -14   0  20       18.87       20.33     34.55 o
 -12   0  20       89.97       97.30     34.98 o
 -10   0  20     1863.08     1875.74     63.01 o
  -8   0  20     1497.33     1609.71     58.39 o
  -6   0  20     5430.71     5016.82    118.23 o
  -4   0  20     4385.06     4255.73     84.50 o
  -2   0  20      706.96      594.46     33.26 o
   0   0  20     8424.84     8240.50    141.92 o
   2   0  20      957.55      929.01     39.99 o
   4   0  20     5914.56     5610.97    106.99 o
   6   0  20     6395.23     6446.60    120.07 o
   8   0  20       11.53       60.41     39.64 o
  10   0  20     1023.47     1032.09    105.66 o
  12   0  20        6.84       22.12     60.49 o
 -25   1  20       10.92        1.33     61.56 o
 -23   1  20       51.69       11.99     60.49 o
 -21   1  20       80.37       78.62     60.49 o
 -19   1  20       23.20       58.93     40.18 o
 -17   1  20       40.41       72.31     27.06 o
 -15   1  20        8.87       26.74     25.38 o
 -13   1  20      127.84      169.26     22.77 o
 -11   1  20      136.46      126.41     22.20 o
  -9   1  20       33.57      -20.76     20.76 o
  -7   1  20     1131.41     1062.58     33.24 o
  -5   1  20        0.82       -5.29     20.63 o
  -3   1  20      411.38      386.83     23.77 o
  -1   1  20        2.58       61.83     29.50 o
   1   1  20       19.86       55.68     21.70 o
   3   1  20      821.96      895.41     41.44 o
   5   1  20      292.45      355.51     28.94 o
   7   1  20       29.20       41.38     52.24 o
   9   1  20        1.07      -30.13     35.32 o
  11   1  20        5.44       -4.44     37.47 o
  13   1  20        9.27      -41.71     48.24 o
 -22   2  20        8.82      -44.77     60.49 o
 -20   2  20        3.52       59.58     34.37 o
 -18   2  20      118.57      151.25     33.92 o
 -16   2  20      577.77      641.39     33.58 o
 -14   2  20      125.82      132.26     27.16 o
 -12   2  20      333.55      405.75     29.77 o
 -10   2  20     1268.10     1290.76     40.92 o
  -8   2  20      344.68      353.07     24.67 o
  -6   2  20     2560.54     2654.65     56.99 o
  -4   2  20     1712.79     1589.33     37.42 o
  -2   2  20        6.37        8.93     21.79 o
   0   2  20     5054.21     4836.96     74.16 o
   2   2  20      626.77      536.77     27.24 o
   4   2  20     1899.41     1786.29     50.82 o
   6   2  20     1492.54     1318.57     68.71 o
   8   2  20        1.06      -30.69     30.69 o
  10   2  20      391.30      457.71     44.95 o
  12   2  20       60.31       64.04     64.36 o
 -21   3  20      231.21      280.86     40.01 o
 -19   3  20        1.96       -2.22     34.78 o
 -17   3  20      313.32      369.09     36.00 o
 -15   3  20       96.47       52.27     26.95 o
 -13   3  20       32.42       27.47     25.94 o
 -11   3  20       64.81      100.52     26.21 o
  -9   3  20       93.53      101.81     22.50 o
  -7   3  20      267.79      249.64     24.10 o
  -5   3  20      379.90      359.29     27.07 o
  -3   3  20     1428.91     1302.93     35.56 o
  -1   3  20     1218.19     1152.27     34.31 o
   1   3  20      388.20      402.98     24.34 o
   3   3  20     1874.46     1807.87     43.76 o
   5   3  20      112.21       98.24     28.86 o
   7   3  20      374.83      405.80     34.83 o
   9   3  20      488.99      498.73     36.93 o
  11   3  20       48.10       66.53     48.21 o
 -22   4  20        9.14       69.65     71.69 o
 -20   4  20      105.54      269.86     40.09 o
 -18   4  20      159.46      152.87     71.08 o
 -16   4  20      202.95      414.63     37.80 o
 -14   4  20      459.71      458.71     47.10 o
 -12   4  20      280.07      343.94     29.74 o
 -10   4  20      496.82      566.99     43.31 o
  -8   4  20      647.57      680.68     34.26 o
  -6   4  20     1221.14     1160.18     36.08 o
  -4   4  20       31.28       23.36     22.66 o
  -2   4  20      386.16      472.07     38.57 o
   0   4  20       10.71       17.99     24.45 o
   2   4  20      171.31      145.82     25.55 o
   4   4  20       17.08        5.32     28.39 o
   6   4  20      320.57      391.29     35.41 o
   8   4  20       14.38       37.49     32.69 o
  10   4  20      142.94      119.92     69.29 o
 -19   5  20        8.70       49.53     36.13 o
 -17   5  20       24.32       44.22     33.76 o
 -15   5  20       69.05      106.63     36.29 o
 -13   5  20      232.27      183.88     30.54 o
 -11   5  20      134.30      125.52     28.47 o
  -9   5  20      718.63      674.09     36.01 o
  -7   5  20     1179.06     1146.90     41.42 o
  -5   5  20       71.49       65.10     29.38 o
  -3   5  20     1248.42     1240.44     38.10 o
  -1   5  20       92.91      141.81     26.09 o
   1   5  20      201.61      280.71     29.21 o
   3   5  20      390.02      467.38     36.21 o
   5   5  20      112.73       62.84     54.08 o
   7   5  20       94.18      110.49     34.84 o
 -18   6  20       50.31       43.17     58.36 o
 -16   6  20      181.66      152.17     61.56 o
 -14   6  20       21.22       31.07     29.22 o
 -12   6  20      204.53      290.41     33.32 o
 -10   6  20       10.29       -6.99     28.87 o
  -8   6  20      491.18      449.94     34.18 o
  -6   6  20       89.43       96.87     29.23 o
  -4   6  20      533.99      437.73     34.91 o
  -2   6  20       28.16       47.45     31.17 o
   0   6  20      358.27      280.15     30.35 o
   2   6  20       13.28       35.36     32.14 o
   4   6  20        8.61      -10.28     40.23 o
 -13   7  20      479.54      519.13     70.62 o
 -11   7  20       55.92       43.75    109.26 o
  -9   7  20      762.82      777.75     42.14 o
  -7   7  20       43.55       46.12     33.25 o
  -5   7  20      297.24      364.34     47.28 o
  -3   7  20      277.94      264.23     33.33 o
  -1   7  20       20.74      -44.41     50.37 o
   1   7  20       22.15      112.46     64.23 o
   3   7  20       61.17      -13.86     71.69 o
  -6   8  20        5.58       59.16     59.96 o
 -23   1  21       73.34       67.42     62.89 o
 -21   1  21       98.63       65.56     59.96 o
 -19   1  21      261.88      315.91     78.35 o
 -17   1  21       64.60       86.65     29.48 o
 -15   1  21      506.62      554.99     32.27 o
 -13   1  21       19.19        8.39     22.74 o
 -11   1  21     2242.48     2283.81     45.68 o
  -9   1  21     2585.11     2528.60     48.01 o
  -7   1  21      409.55      421.82     25.47 o
  -5   1  21     4405.59     4185.55     66.36 o
  -3   1  21      140.58      153.23     23.51 o
  -1   1  21      933.43      854.28     27.11 o
   1   1  21      259.50      267.88     24.57 o
   3   1  21      227.25      300.16     31.75 o
   5   1  21       18.42       39.09     24.88 o
   7   1  21      372.47      362.25     33.39 o
   9   1  21      689.92      718.66     47.09 o
  11   1  21      485.72      558.62     62.49 o
 -22   2  21       17.38        9.06     63.69 o
 -20   2  21      173.82      295.42     40.11 o
 -18   2  21      115.90      109.86     34.39 o
 -16   2  21       94.26       71.93     28.33 o
 -14   2  21      339.66      316.88     30.24 o
 -12   2  21      475.31      499.53     31.80 o
 -10   2  21      259.68      287.10     25.92 o
  -8   2  21     3009.91     2910.23     53.48 o
  -6   2  21       81.15       52.14     22.34 o
  -4   2  21      783.12      756.80     29.44 o
  -2   2  21       71.53       40.10     22.57 o
   0   2  21       23.85       74.32     25.91 o
   2   2  21       27.88       16.69     24.63 o
   4   2  21      338.58      341.33     39.28 o
   6   2  21       52.46       83.64     40.93 o
   8   2  21       48.24        2.83     30.66 o
  10   2  21      224.80      203.47     49.84 o
 -21   3  21      336.76      429.42     42.67 o
 -19   3  21       42.31       64.67     36.34 o
 -17   3  21      144.44      167.23     36.03 o
 -15   3  21       22.79        8.09     27.96 o
 -13   3  21       53.45       44.24     26.10 o
 -11   3  21      137.96      137.67     27.95 o
  -9   3  21      323.17      365.86     25.73 o
  -7   3  21      774.76      723.84     31.09 o
  -5   3  21      821.70      800.94     38.60 o
  -3   3  21      984.67      990.61     40.79 o
  -1   3  21      477.84      457.58     27.74 o
   1   3  21     1803.18     1661.13     47.31 o
   3   3  21      241.85      184.70     26.61 o
   5   3  21      184.18      220.74     35.81 o
   7   3  21      226.07      142.83     38.54 o
   9   3  21      109.45      115.71     38.22 o
  11   3  21      336.79      386.68     75.15 o
 -20   4  21       17.15       48.73     70.22 o
 -18   4  21      236.93      229.88     39.66 o
 -16   4  21        0.48       20.45     34.26 o
 -14   4  21      470.48      438.92     34.16 o
 -12   4  21      329.15      387.35     31.62 o
 -10   4  21      213.78      185.71     28.61 o
  -8   4  21      656.43      636.47     34.21 o
  -6   4  21       86.34       73.05     24.46 o
  -4   4  21       21.67      -15.54     22.88 o
  -2   4  21      674.86      624.59     30.76 o
   0   4  21       40.20       32.52     27.50 o
   2   4  21       99.28       40.14     34.09 o
   4   4  21      259.79      245.95     37.12 o
   6   4  21      242.66      256.58     34.10 o
   8   4  21       25.50        1.25     45.89 o
 -17   5  21      121.14      133.09     39.36 o
 -15   5  21       21.20       23.60     45.82 o
 -13   5  21        5.89       13.66     29.86 o
 -11   5  21       46.40       90.25     37.13 o
  -9   5  21        2.08       -0.16     29.67 o
  -7   5  21      143.26      218.41     31.41 o
  -5   5  21       89.85      112.85     29.84 o
  -3   5  21      275.94      320.26     29.73 o
  -1   5  21      253.21      223.21     35.49 o
   1   5  21     1149.52     1097.16     44.57 o
   3   5  21        0.70      -21.74     31.33 o
   5   5  21      930.19      916.76     43.43 o
   7   5  21        5.33       17.06     62.63 o
 -12   6  21       27.29       55.67     31.52 o
 -10   6  21       22.30      -14.57     31.46 o
  -8   6  21       71.11       91.38     31.98 o
  -6   6  21      525.73      582.83     37.54 o
  -4   6  21       88.01       77.06     31.30 o
  -2   6  21      670.76      698.69     39.59 o
   0   6  21      812.82      887.12     38.84 o
   2   6  21      169.20      176.53     49.56 o
   4   6  21      872.54      958.28     63.37 o
 -11   7  21        7.72       17.59     73.02 o
  -9   7  21       45.24      201.47     82.88 o
  -7   7  21       10.95       28.47     57.03 o
  -5   7  21        8.51      -15.58     98.47 o
  -3   7  21        2.18      -47.57     47.57 o
  -1   7  21      236.79      183.61     67.69 o
 -20   0  22      482.96      560.44     78.88 o
 -18   0  22        6.80      -66.89     66.89 o
 -16   0  22      491.80      392.55     69.02 o
 -14   0  22      101.80       90.59     39.18 o
 -12   0  22       30.73       39.90     35.80 o
 -10   0  22       54.98       51.06     77.28 o
  -8   0  22      342.36      388.42     42.59 o
  -6   0  22       34.27        8.02     36.71 o
  -4   0  22      385.13      391.97     44.64 o
  -2   0  22     3130.45     3085.07    108.33 o
   0   0  22      243.18      303.71     40.67 o
   2   0  22     5263.44     5103.95    255.70 o
   4   0  22     1503.71     1320.53    117.26 o
   6   0  22     1754.03     1991.02     78.35 o
   8   0  22      641.20      537.25     83.95 o
 -21   1  22       23.78       69.82     70.09 o
 -19   1  22      277.57      315.28     52.96 o
 -17   1  22        0.76      -28.50     34.67 o
 -15   1  22      214.73      282.53     52.47 o
 -13   1  22        1.71       -4.93     24.00 o
 -11   1  22        0.87       -4.10     22.98 o
  -9   1  22       34.14       96.40     22.91 o
  -7   1  22      400.02      442.14     26.86 o
  -5   1  22       40.94       66.49     22.23 o
  -3   1  22       86.17       70.53     23.08 o
  -1   1  22      349.75      396.12     30.72 o
   1   1  22      618.70      601.64     30.23 o
   3   1  22      101.82      126.10     26.65 o
   5   1  22      358.10      376.37     30.38 o
   7   1  22        4.61      -29.45     29.45 o
   9   1  22      360.10      413.29     53.45 o
  11   1  22        8.64        4.80     63.96 o
 -22   2  22      115.16      170.29     67.69 o
 -20   2  22       11.30        3.86     42.75 o
 -18   2  22      112.85      136.26     35.85 o
 -16   2  22       36.49       38.54     28.86 o
 -14   2  22     1039.71     1188.15     41.95 o
 -12   2  22       37.28       35.99     26.52 o
 -10   2  22     1229.30     1285.65     36.72 o
  -8   2  22      205.49      247.36     26.30 o
  -6   2  22        1.05      -22.31     22.31 o
  -4   2  22      333.60      351.20     26.62 o
  -2   2  22     1119.40     1129.40     35.93 o
   0   2  22       42.52       61.52     24.40 o
   2   2  22     1242.54     1102.03     36.40 o
   4   2  22       92.24       86.00     33.03 o
   6   2  22     1188.71     1251.51     46.72 o
   8   2  22      526.10      625.33     39.60 o
 -21   3  22      145.63      122.70     51.34 o
 -19   3  22       89.11       53.89     37.23 o
 -17   3  22        2.97        2.77     34.24 o
 -15   3  22       46.48        2.06     28.82 o
 -13   3  22        2.52       32.65     30.96 o
 -11   3  22        7.69       67.48     29.12 o
  -9   3  22       17.76        9.86     25.06 o
  -7   3  22       17.85       -0.40     39.00 o
  -5   3  22      422.50      409.20     27.76 o
  -3   3  22       82.66       79.60     25.13 o
  -1   3  22      654.54      715.59     32.87 o
   1   3  22     1994.65     1913.49     46.16 o
   3   3  22      120.76      151.84     28.16 o
   5   3  22     2161.98     2054.77     65.59 o
   7   3  22       57.90       43.29     37.14 o
   9   3  22      530.01      515.93     76.22 o
 -18   4  22      237.13      316.95     41.51 o
 -16   4  22       28.34      100.16     60.48 o
 -14   4  22      550.08      602.08     36.20 o
 -12   4  22       73.00       91.07     30.52 o
 -10   4  22     1323.71     1361.83     44.76 o
  -8   4  22     1325.47     1369.32     45.48 o
  -6   4  22      471.12      484.84     29.77 o
  -4   4  22     1116.75     1114.64     38.30 o
  -2   4  22       84.77      117.41     29.33 o
   0   4  22      394.02      416.82     30.76 o
   2   4  22       26.94       43.50     26.74 o
   4   4  22      198.79      272.06     49.62 o
   6   4  22       16.45       -4.34     54.00 o
 -15   5  22      181.35      197.69     39.84 o
 -13   5  22       50.26       12.37     30.96 o
 -11   5  22      917.31      922.92     42.31 o
  -9   5  22      305.58      352.78     70.04 o
  -7   5  22      957.58      932.51     61.77 o
  -5   5  22      606.91      651.29     38.54 o
  -3   5  22      239.41      292.27     30.58 o
  -1   5  22      623.16      681.97     52.82 o
   1   5  22       53.18       70.22     28.33 o
   3   5  22       77.00       59.31     54.49 o
   5   5  22       96.83      118.32     67.16 o
 -12   6  22       24.31      105.00     69.82 o
 -10   6  22      303.93      292.09     34.51 o
  -8   6  22       12.59       16.38     31.79 o
  -6   6  22      172.61      287.79     48.70 o
  -4   6  22        6.78      -17.90     32.12 o
  -2   6  22        0.99        6.05     43.02 o
   0   6  22       39.12       37.37     46.92 o
   2   6  22        1.69       83.04     62.09 o
 -21   1  23       25.87       55.70     70.89 o
 -19   1  23       65.76       90.19     64.36 o
 -17   1  23      194.89      208.96     37.90 o
 -15   1  23      142.59      137.21     36.17 o
 -13   1  23     1404.63     1508.65     45.72 o
 -11   1  23       92.83       75.15     28.49 o
  -9   1  23     1199.47     1286.39     42.53 o
  -7   1  23     1940.52     1933.11     49.51 o
  -5   1  23      698.79      743.00     36.34 o
  -3   1  23     2220.70     2321.38     55.87 o
  -1   1  23       18.11       25.71     23.47 o
   1   1  23      788.90      887.21     34.24 o
   3   1  23       71.68       89.69     26.67 o
   5   1  23      133.97      133.40     33.01 o
   7   1  23       44.35       85.96     48.42 o
 -22   2  23        4.13       -9.86     69.02 o
 -20   2  23      123.99       91.23     49.83 o
 -18   2  23       47.59        2.76     31.13 o
 -16   2  23      388.82      414.87     34.79 o
 -14   2  23      241.41      312.02     32.96 o
 -12   2  23      736.01      786.15     38.25 o
 -10   2  23     1278.98     1316.44     38.06 o
  -8   2  23      102.01      126.00     26.56 o
  -6   2  23      727.30      767.54     46.98 o
  -4   2  23       87.13       38.65     23.49 o
  -2   2  23      304.18      354.86     28.65 o
   0   2  23       27.73       24.57     25.70 o
   2   2  23      253.75      309.78     29.96 o
   4   2  23      112.28      114.01     28.69 o
   6   2  23        5.27       39.21     33.28 o
   8   2  23        5.27      -52.90     52.90 o
 -19   3  23      267.43      345.67     41.80 o
 -17   3  23        1.35      -13.67     35.41 o
 -15   3  23      431.83      484.43     35.87 o
 -13   3  23       90.10      122.88     31.39 o
 -11   3  23       52.00       66.58     30.30 o
  -9   3  23       42.47       56.22     29.27 o
  -7   3  23      200.00      183.07     27.16 o
  -5   3  23      162.43      132.77     29.43 o
  -3   3  23      850.73      785.03     46.00 o
  -1   3  23      274.03      298.02     29.07 o
   1   3  23      153.64      178.68     29.11 o
   3   3  23      411.66      434.76     36.76 o
   5   3  23       31.30       47.42     62.54 o
   7   3  23      479.45      454.64     75.42 o
 -16   4  23      518.19      571.88     56.79 o
 -14   4  23        7.04      -22.00     30.71 o
 -12   4  23      633.39      648.83     46.35 o
 -10   4  23      197.29      182.65     31.40 o
  -8   4  23       43.32      121.56     52.58 o
  -6   4  23      387.29      385.65     30.46 o
  -4   4  23      318.27      248.30     29.66 o
  -2   4  23       31.71       25.57     26.79 o
   0   4  23      368.66      389.46     31.75 o
   2   4  23      201.23      218.25     33.63 o
   4   4  23       13.89       26.75     46.54 o
 -13   5  23       33.63        0.29     43.09 o
 -11   5  23        7.45       20.11     31.10 o
  -9   5  23        5.70       -0.08     34.08 o
  -7   5  23       20.41       54.40     31.18 o
  -5   5  23        7.71       -4.82     43.47 o
  -3   5  23      210.32      237.72     30.39 o
  -1   5  23      165.40      171.69     30.77 o
   1   5  23       89.71       80.38     48.61 o
 -12   6  23       58.22       46.64     72.75 o
 -10   6  23      105.19       75.15     75.42 o
  -4   6  23      147.66      107.93     61.83 o
  -2   6  23        3.03       49.30     60.76 o
   0   6  23      461.95      321.13     75.15 o
 -20   0  24      521.23      673.43     86.88 o
 -18   0  24      798.04      863.17     93.27 o
 -16   0  24      248.87      339.78     71.69 o
 -14   0  24      640.41      676.22     56.50 o
 -12   0  24       91.95      156.90     44.46 o
 -10   0  24      626.58      712.62     52.44 o
  -8   0  24       30.39       58.93     44.64 o
  -6   0  24      122.25       93.51     42.49 o
  -4   0  24      241.60      177.46     41.97 o
  -2   0  24     2006.29     2083.00     94.74 o
   0   0  24     1400.91     1386.14     66.02 o
   2   0  24      492.77      728.64     68.22 o
   4   0  24     1479.92     1395.55    107.93 o
 -21   1  24      178.58      281.42     77.02 o
 -19   1  24        1.03      -49.35     49.35 o
 -17   1  24      166.83      171.39     40.83 o
 -15   1  24        0.38       18.97     39.37 o
 -13   1  24       97.45      131.39     31.13 o
 -11   1  24      294.49      334.40     33.35 o
  -9   1  24      166.97      138.94     30.59 o
  -7   1  24      222.20      210.07     31.24 o
  -5   1  24       61.00       54.86     28.87 o
  -3   1  24      432.44      495.93     35.41 o
  -1   1  24       15.17       78.50     29.85 o
   1   1  24      459.62      465.43     34.46 o
   3   1  24       53.92       33.93     32.29 o
   5   1  24        8.19       39.54     47.43 o
 -18   2  24       95.81      111.50     34.72 o
 -16   2  24        7.86      -10.33     31.08 o
 -14   2  24       84.80      179.36     31.98 o
 -12   2  24       76.54      100.46     31.78 o
 -10   2  24      193.38      201.61     27.12 o
  -8   2  24      515.42      526.59     30.60 o
  -6   2  24      274.26      309.04     37.09 o
  -4   2  24       65.11       73.43     26.66 o
  -2   2  24      576.38      620.99     32.95 o
   0   2  24      147.17      142.57     28.42 o
   2   2  24      487.55      561.99     33.82 o
   4   2  24     1867.85     1990.50     56.35 o
   6   2  24       47.52      -38.09     55.03 o
 -17   3  24      110.48       96.86     34.46 o
 -15   3  24       21.97        6.43     31.97 o
 -13   3  24       30.36       82.83     32.30 o
 -11   3  24       29.99       18.57     29.63 o
  -9   3  24       94.45      100.79     31.52 o
  -7   3  24       66.36       68.30     27.66 o
  -5   3  24      103.38      113.05     27.83 o
  -3   3  24      560.28      536.89     32.85 o
  -1   3  24      182.52      160.52     29.59 o
   1   3  24      829.23      882.81     38.17 o
   3   3  24      622.89      710.23     42.46 o
 -14   4  24       59.31       44.49     39.07 o
 -12   4  24      943.19     1053.46     45.32 o
 -10   4  24       46.97       61.72     30.91 o
  -8   4  24      906.45     1030.19     44.40 o
  -6   4  24       70.64       40.60     30.94 o
  -4   4  24      285.35      279.42     30.46 o
  -2   4  24      317.83      400.12     32.02 o
   0   4  24      164.80      158.14     33.60 o
 -13   5  24       14.60       20.79     69.02 o
 -11   5  24      142.15      257.43     80.75 o
  -9   5  24      291.81      317.93     55.31 o
  -7   5  24       19.26       31.40     61.48 o
  -5   5  24      746.73      817.33     58.50 o
  -3   5  24      177.58      262.76     66.09 o
  -1   5  24      329.92      440.26     76.62 o
 -19   1  25        8.57      112.19     73.82 o
 -17   1  25       56.28       94.91     39.94 o
 -15   1  25      244.93      298.89     41.75 o
 -13   1  25      233.62      287.72     39.34 o
 -11   1  25     2458.10     2590.59     71.28 o
  -9   1  25       47.05       61.96     30.52 o
  -7   1  25     3431.22     3420.66     90.10 o
  -5   1  25      283.06      220.79     32.37 o
  -3   1  25     1405.22     1500.14     53.63 o
  -1   1  25     1072.39     1062.12     43.77 o
   1   1  25      192.33      296.43     43.76 o
   3   1  25      376.40      304.88     48.89 o
   5   1  25       21.91      106.86     77.82 o
 -18   2  25        9.75       12.41     50.37 o
 -16   2  25      106.05      162.30     41.22 o
 -14   2  25      238.98      280.15     41.54 o
 -12   2  25      511.13      620.64     45.83 o
 -10   2  25      532.79      574.47     32.80 o
  -8   2  25      665.27      663.35     39.09 o
  -6   2  25      108.81      115.05     27.75 o
  -4   2  25      458.32      467.62     31.68 o
  -2   2  25      202.83      197.90     27.96 o
   0   2  25      363.01      347.69     31.93 o
   2   2  25       20.36       -5.69     45.12 o
   4   2  25        9.21       86.88     66.89 o
 -17   3  25      155.46      250.89     54.19 o
 -15   3  25      119.58      181.72     39.55 o
 -13   3  25      184.76      233.00     35.32 o
 -11   3  25       17.17       40.83     32.81 o
  -9   3  25      164.60      142.03     32.53 o
  -7   3  25      124.20       61.81     30.67 o
  -5   3  25       74.47       78.99     28.58 o
  -3   3  25       22.35      -16.52     28.20 o
  -1   3  25      332.22      355.70     40.53 o
   1   3  25      355.17      349.34     49.64 o
 -14   4  25      116.24      -18.92     76.48 o
 -12   4  25        0.01       15.40     48.14 o
 -10   4  25      186.90      216.47     52.94 o
  -8   4  25      170.57      174.40     45.32 o
  -6   4  25       23.51       74.40     45.21 o
  -4   4  25      155.89      150.07     39.25 o
  -2   4  25       32.71       83.38     39.11 o
   0   4  25        6.76       52.23     62.89 o
 -16   0  26      442.02      501.28     90.61 o
 -14   0  26      135.27      198.75     52.67 o
 -12   0  26     1039.27     1128.91     65.15 o
 -10   0  26      113.77      127.96     44.73 o
  -8   0  26       90.87       42.82     45.97 o
  -6   0  26       13.33       64.17     43.06 o
  -4   0  26      561.58      550.82     55.44 o
  -2   0  26      123.32      101.67     47.77 o
   0   0  26      239.27      214.79     67.42 o
   2   0  26      768.18      713.14     80.48 o
 -17   1  26       11.61       56.76     66.09 o
 -15   1  26      198.40      291.44     55.02 o
 -13   1  26        2.58       25.81     39.46 o
 -11   1  26      328.23      449.77     37.74 o
  -9   1  26       49.22       41.43     32.43 o
  -7   1  26       32.13       37.06     31.57 o
  -5   1  26       17.55       14.01     32.04 o
  -3   1  26        2.09       31.17     31.52 o
  -1   1  26      155.82      183.74     39.04 o
   1   1  26       99.63      189.21     68.76 o
 -16   2  26        5.08       63.96     70.89 o
 -14   2  26        5.57      -49.03     49.03 o
 -12   2  26      145.00      152.19     51.63 o
 -10   2  26      315.90      291.60     36.30 o
  -8   2  26        1.42       -5.60     32.69 o
  -6   2  26      274.99      324.19     36.14 o
  -4   2  26      113.40      154.87     36.84 o
  -2   2  26       25.21       53.36     51.83 o
   0   2  26      570.39      723.27     79.42 o
   2   2  26      270.39      271.56     70.35 o
 -15   3  26      111.75      197.47     72.22 o
 -13   3  26        2.40      -26.65     65.29 o
 -11   3  26       83.46       62.36     65.02 o
  -9   3  26       19.89       91.41     65.29 o
  -7   3  26        3.06       14.52     46.92 o
  -5   3  26       41.05      -14.92     36.91 o
  -3   3  26       49.95       47.65     37.73 o
  -1   3  26      381.46      378.42     74.09 o
  -4   4  26        7.10        9.06     65.82 o
 -15   1  27      437.87      499.68     80.48 o
 -13   1  27      204.34       68.76     71.15 o
 -11   1  27      203.87      281.22     52.20 o
  -9   1  27      494.42      614.43     57.75 o
  -7   1  27      113.12       87.00     57.70 o
  -5   1  27      951.05     1073.17     93.54 o
  -8   2  27      165.43      228.12     73.55 o
  -6   2  27      308.94      404.54     77.82 o
 -11   3  27      125.69       93.27     66.36 o
  -9   3  27        8.45      -61.83     61.83 o
  -7   3  27       40.12       23.43     73.82 o
  -5   3  27       39.47       -3.73     61.03 o
 -11   1  28        1.93       30.38     70.62 o
 
